# Supplementary material for: (2E)-2-(1,3-Benzo­thia­zol-2-yl)-3-(di­methyl­amino)­prop-2-ene­nitrile
Source: Acta Crystallogr Sect E Struct Rep Online. 2013 Dec 14;70(Pt 1):o52–3. doi: 10.1107/S1600536813033266 (PMC3914091; doi:10.1107/S1600536813033266)
Supplement: Supplementary file 1 [file e-70-00o52-sup1.cif]

##############################################################################
#                                                                            #
# This CIF contains the data in a paper accepted for publication in          #
# Acta Crystallographica Section E. It conforms to the requirements of       #
# Notes for Authors for Acta Crystallographica Section E, and has been       #
# peer reviewed under the auspices of the IUCr Commission on Journals.       #
#                                                                            #
# Full details of the Crystallographic Information File format               #
# are given in the paper "The Crystallographic Information File (CIF):       #
# a New Standard Archive File for Crystallography" by S. R. Hall, F. H.      #
# Allen and I. D. Brown [Acta Cryst. (1991), A47, 655-685].                  #
#                                                                            #
# The current version of the core CIF dictionary is obtainable from          #
# ftp://ftp.iucr.org/pub/cif_core.dic.                                       #
#                                                                            #
# Software is freely available for graphical display of the structure(s)     #
# in this CIF. For information consult the CIF software page                 #
# http://www.iucr.org/resources/cif/software.                                #
#                                                                            #
# This file may be used for bona fide research purposes within the           #
# scientific community so long as proper attribution is given to the journal # 
# article from which it was obtained.                                        #
#                                                                            #
##############################################################################
data_global
_audit_creation_method     'PLATON <TABLE ACC> option'
_journal_date_recd_electronic     2013-12-07
_journal_date_accepted     2013-12-08
_journal_name_full     'Acta Crystallographica, Section E'
_journal_year     2014
_journal_volume     70
_journal_issue      1
_journal_page_first     o52
_journal_page_last     o53
_journal_paper_category     QO
_journal_paper_doi     10.1107/S1600536813033266
_journal_coeditor_code     TK5279
_publ_contact_author_name
;
Mustafa R. Albayati
;
_publ_contact_author_address
;
Kirkuk University,
College of Science,
Department of Chemistry,
Kirkuk,
Iraq
;
_publ_contact_author_email     'shaabankamel@yahoo.com'
_publ_contact_author_fax     ?
_publ_contact_author_phone     ?
_publ_section_title
;
(2<i>E</i>)-2-(1,3-Benzothiazol-2-yl)-3-(dimethylamino)prop-2-enenitrile
;
loop_
    _publ_author_name
    _publ_author_address
    'Mohamed, Shaaban K.'
;
Chemistry and Environmental Division,
Manchester Metropolitan University,
Manchester M1 5GD,
England
Chemistry Department,
Faculty of Sccience,
Minia University,
61519 El-Minia,
Egypt
;
    'Akkurt, Mehmet'
;
Department of Physics,
Faculty of Sciences,
Erciyes University,
38039 Kayseri,
Turkey
;
    'Benson M. Kariuki'
;
School of Chemistry,
Cardiff University,
Main Building,
Park Place,
Cardiff, CF10 3AT,
Wales
;
    'Ali M. Ali'
;
Department of Chemistry,
Faculty of Science,
Sohag University,
82524 Sohag,
Egypt
;
    'Mustafa R. Albayati'
;
Kirkuk University,
College of Science,
Department of Chemistry,
Kirkuk,
Iraq
;
data_I
_database_code_depnum_ccdc_archive     'CCDC 975725'
_chemical_name_systematic
;
(2<i>E</i>)-2-(1,3-Benzothiazol-2-yl)-3-(dimethylamino)prop-2-enenitrile
;
_chemical_name_common     ?
_chemical_formula_moiety     'C12 H11 N3 S'
_chemical_formula_sum     'C12 H11 N3 S'
_chemical_formula_structural     ?
_chemical_formula_iupac     'C12 H11 N3 S'
_chemical_formula_weight     229.31
_chemical_melting_point     ?
_symmetry_cell_setting     monoclinic
_symmetry_space_group_name_H-M     'P 21/c'
_symmetry_space_group_name_Hall     '-P 2ybc'
loop_
    _symmetry_equiv_pos_site_id
    _symmetry_equiv_pos_as_xyz
    1 x,y,z
    2 -x,1/2+y,1/2-z
    3 -x,-y,-z
    4 x,1/2-y,1/2+z
_cell_length_a     7.3785(2)
_cell_length_b     20.1801(4)
_cell_length_c     8.2706(2)
_cell_angle_alpha     90
_cell_angle_beta     112.947(4)
_cell_angle_gamma     90
_cell_volume     1134.03(6)
_cell_formula_units_Z     4
_cell_measurement_reflns_used     1971
_cell_measurement_theta_min     4.38
_cell_measurement_theta_max     72.72
_cell_measurement_temperature     293(2)
_exptl_crystal_description     block
_exptl_crystal_colour     'purple'
_exptl_crystal_size_max     0.260
_exptl_crystal_size_mid     0.200
_exptl_crystal_size_min     0.090
_exptl_crystal_size_rad     ?
_exptl_crystal_density_diffrn     1.343
_exptl_crystal_density_meas     ?
_exptl_crystal_density_method     'Not Measured'
_exptl_crystal_F_000     480
_exptl_absorpt_coefficient_mu     2.319
_exptl_absorpt_correction_type     multi-scan
_exptl_absorpt_process_details
;
(CrysAlis PRO; Oxford Diffraction, 2013)
;
_exptl_absorpt_correction_T_min     0.5839
_exptl_absorpt_correction_T_max     0.8184
_exptl_special_details
;
;
_diffrn_ambient_temperature     293(2)
_diffrn_radiation_type     CuK\a
_diffrn_radiation_wavelength     1.54184
_diffrn_radiation_source     'SuperNova (Cu) X-ray Source'
_diffrn_radiation_monochromator     'mirror'
_diffrn_measurement_device_type
                        'Oxford Diffraction SuperNova (Dual, Cu at zero, Atlas)'
_diffrn_measurement_method     '\w scans'
_diffrn_detector_area_resol_mean     ?
_diffrn_reflns_number     4062
_diffrn_reflns_av_R_equivalents     0.0159
_diffrn_reflns_av_sigmaI/netI     0.0211
_diffrn_reflns_theta_min     4.38
_diffrn_reflns_theta_max     72.72
_diffrn_reflns_theta_full     72.72
_diffrn_measured_fraction_theta_max     0.973
_diffrn_measured_fraction_theta_full     0.973
_diffrn_reflns_limit_h_min     -7
_diffrn_reflns_limit_h_max     9
_diffrn_reflns_limit_k_min     -16
_diffrn_reflns_limit_k_max     25
_diffrn_reflns_limit_l_min     -10
_diffrn_reflns_limit_l_max     8
_diffrn_reflns_reduction_process
;
;
_diffrn_standards_number     0
_diffrn_standards_interval_count     0
_diffrn_standards_interval_time     0
_diffrn_standards_decay_%     0
_refine_special_details
;
Refinement on <i>F</i>^2^ for ALL reflections except those flagged by the user
for potential systematic errors. Weighted <i>R</i>-factors <i>wR</i> and all
goodnesses of fit <i>S</i> are based on <i>F</i>^2^, conventional
<i>R</i>-factors <i>R</i> are based on <i>F</i>, with <i>F</i> set to zero for
negative <i>F</i>^2^. The observed criterion of <i>F</i>^2^ > \s(<i>F</i>^2^)
is used only for calculating -<i>R</i>-factor-obs <i>etc</i>. and is not
relevant to the choice of reflections for refinement. <i>R</i>-factors based
on <i>F</i>^2^ are statistically about twice as large as those based on
<i>F</i>, and <i>R</i>-factors based on ALL data will be even larger.
;
_reflns_number_total     2195
_reflns_number_gt     1971
_reflns_threshold_expression     I>2\s(I)
_refine_ls_structure_factor_coef     Fsqd
_refine_ls_matrix_type     full
_refine_ls_R_factor_all     0.0405
_refine_ls_R_factor_gt     0.0369
_refine_ls_wR_factor_gt     0.1033
_refine_ls_wR_factor_ref     0.1070
_refine_ls_goodness_of_fit_ref     1.051
_refine_ls_restrained_S_all     1.051
_refine_ls_number_reflns     2195
_refine_ls_number_parameters     147
_refine_ls_number_restraints     0
_refine_ls_number_constraints     ?
_refine_ls_hydrogen_treatment     constr
_refine_ls_weighting_scheme     calc
_refine_ls_weighting_details
         'calc w=1/[\s^2^(Fo^2^)+(0.0678P)^2^+0.1211P] where P=(Fo^2^+2Fc^2^)/3'
_atom_sites_solution_hydrogens     geom
_atom_sites_solution_primary     direct
_atom_sites_solution_secondary     difmap
_refine_ls_shift/su_max     0.002
_refine_ls_shift/su_mean     0.000
_refine_diff_density_max     0.245
_refine_diff_density_min     -0.258
_refine_ls_extinction_method     'none'
_refine_ls_abs_structure_details     ?
_refine_ls_abs_structure_Flack     .
loop_
    _atom_type_symbol
    _atom_type_description
    _atom_type_scat_dispersion_real
    _atom_type_scat_dispersion_imag
    _atom_type_scat_source
    C C 0.0181 0.0091 ' International Tables Vol C Tables 4.2.6.8 and 6.1.1.4'
    H H 0.0000 0.0000 ' International Tables Vol C Tables 4.2.6.8 and 6.1.1.4'
    N N 0.0311 0.0180 ' International Tables Vol C Tables 4.2.6.8 and 6.1.1.4'
    S S 0.3331 0.5567 ' International Tables Vol C Tables 4.2.6.8 and 6.1.1.4'
_computing_data_collection     'CrysAlis PRO (Oxford Diffraction, 2013)'
_computing_cell_refinement     'CrysAlis PRO (Oxford Diffraction, 2013)'
_computing_data_reduction     'CrysAlis PRO (Oxford Diffraction, 2013)'
_computing_structure_solution     'SHELXS97 (Sheldrick, 2008)'
_computing_structure_refinement     'SHELXL97 (Sheldrick, 2008)'
_computing_molecular_graphics     'ORTEP-3 for Windows (Farrugia, 2012)'
_computing_publication_material
                                'WinGX (Farrugia, 2012) and PLATON (Spek, 2009)'
loop_
    _atom_site_type_symbol
    _atom_site_label
    _atom_site_fract_x
    _atom_site_fract_y
    _atom_site_fract_z
    _atom_site_U_iso_or_equiv
    _atom_site_thermal_displace_type
    _atom_site_calc_flag
    _atom_site_refinement_flags
    _atom_site_occupancy
    _atom_site_disorder_assembly
    _atom_site_disorder_group
    S S1 0.11365(6) 0.50492(2) 0.23607(5) 0.04750(10)
                                                    Uani d . 1.000 . .
    N N1 0.24456(18) 0.46002(6) 0.55620(16) 0.0427(4) Uani d . 1.000 . .
    N N2 0.3152(3) 0.66200(8) 0.3024(2) 0.0704(6) Uani d . 1.000 . .
    N N3 0.5370(2) 0.62896(8) 0.81666(18) 0.0544(4) Uani d . 1.000 . .
    C C1 0.0527(2) 0.42447(7) 0.26748(18) 0.0417(4) Uani d . 1.000 . .
    C C2 0.1371(2) 0.40931(7) 0.44773(19) 0.0403(4) Uani d . 1.000 . .
    C C3 0.1078(2) 0.34624(8) 0.5022(2) 0.0491(5) Uani d . 1.000 . .
    C C4 -0.0040(3) 0.30080(8) 0.3794(2) 0.0518(5) Uani d . 1.000 . .
    C C5 -0.0886(2) 0.31692(9) 0.2020(2) 0.0516(5) Uani d . 1.000 . .
    C C6 -0.0608(2) 0.37875(9) 0.1440(2) 0.0501(5) Uani d . 1.000 . .
    C C7 0.2450(2) 0.51233(7) 0.46445(18) 0.0388(4) Uani d . 1.000 . .
    C C8 0.3437(2) 0.57454(7) 0.53589(19) 0.0411(4) Uani d . 1.000 . .
    C C9 0.4385(2) 0.57944(8) 0.7160(2) 0.0459(5) Uani d . 1.000 . .
    C C10 0.5596(3) 0.69358(10) 0.7510(3) 0.0643(6) Uani d . 1.000 . .
    C C11 0.6221(4) 0.62098(14) 1.0073(3) 0.0817(8) Uani d . 1.000 . .
    C C12 0.3318(2) 0.62455(8) 0.4120(2) 0.0491(5) Uani d . 1.000 . .
    H H3 0.16340 0.33490 0.62050 0.0590 Uiso c R 1.000 . .
    H H4 -0.02320 0.25870 0.41570 0.0620 Uiso c R 1.000 . .
    H H5 -0.16480 0.28570 0.12150 0.0620 Uiso c R 1.000 . .
    H H6 -0.11670 0.38950 0.02530 0.0600 Uiso c R 1.000 . .
    H H9 0.43210 0.54140 0.77700 0.0550 Uiso c R 1.000 . .
    H H10A 0.62640 0.68910 0.67250 0.0960 Uiso c R 1.000 . .
    H H10B 0.63510 0.72160 0.84750 0.0960 Uiso c R 1.000 . .
    H H10C 0.43220 0.71290 0.68920 0.0960 Uiso c R 1.000 . .
    H H11A 0.60670 0.57590 1.03660 0.1230 Uiso c R 1.000 . .
    H H11B 0.55600 0.64990 1.05890 0.1230 Uiso c R 1.000 . .
    H H11C 0.75950 0.63200 1.05180 0.1230 Uiso c R 1.000 . .
loop_
    _atom_site_aniso_label
    _atom_site_aniso_U_11
    _atom_site_aniso_U_22
    _atom_site_aniso_U_33
    _atom_site_aniso_U_12
    _atom_site_aniso_U_13
    _atom_site_aniso_U_23
    S1 0.0628(3) 0.0411(2) 0.0349(2) -0.0012(2) 0.0150(2) 0.00490(10)
    N1 0.0501(7) 0.0382(6) 0.0408(6) 0.0023(5) 0.0188(5) 0.0008(5)
    N2 0.0975(13) 0.0468(8) 0.0584(9) -0.0053(8) 0.0213(8) 0.0088(7)
    N3 0.0544(7) 0.0575(8) 0.0464(7) -0.0001(6) 0.0144(6) -0.0116(6)
    C1 0.0489(7) 0.0408(7) 0.0378(7) 0.0023(6) 0.0194(6) 0.0037(6)
    C2 0.0457(7) 0.0413(7) 0.0365(7) 0.0036(6) 0.0189(6) 0.0014(5)
    C3 0.0618(9) 0.0453(8) 0.0428(8) 0.0007(7) 0.0231(7) 0.0065(6)
    C4 0.0642(9) 0.0417(8) 0.0567(9) -0.0033(7) 0.0315(7) 0.0019(7)
    C5 0.0575(9) 0.0502(8) 0.0518(9) -0.0093(7) 0.0263(7) -0.0104(7)
    C6 0.0576(9) 0.0546(9) 0.0377(7) -0.0041(7) 0.0180(6) -0.0027(6)
    C7 0.0443(7) 0.0394(7) 0.0336(7) 0.0066(5) 0.0162(6) 0.0018(5)
    C8 0.0457(7) 0.0369(7) 0.0412(7) 0.0041(6) 0.0175(6) -0.0008(6)
    C9 0.0486(8) 0.0454(8) 0.0432(8) 0.0039(6) 0.0173(6) -0.0026(6)
    C10 0.0652(10) 0.0537(10) 0.0699(11) -0.0082(8) 0.0219(9) -0.0178(9)
    C11 0.0848(15) 0.0984(17) 0.0464(10) -0.0053(13) 0.0087(9) -0.0160(11)
    C12 0.0570(9) 0.0379(7) 0.0485(8) 0.0002(6) 0.0165(7) -0.0029(6)
_geom_special_details
;
Bond distances, angles <i>etc</i>. have been calculated using the rounded
fractional coordinates. All su's are estimated from the variances of the
(full) variance-covariance matrix. The cell e.s.d.'s are taken into account in
the estimation of distances, angles and torsion angles
;
loop_
    _geom_bond_atom_site_label_1
    _geom_bond_atom_site_label_2
    _geom_bond_site_symmetry_1
    _geom_bond_site_symmetry_2
    _geom_bond_distance
    _geom_bond_publ_flag
    S1 C1 . . 1.7311(15) no
    S1 C7 . . 1.7612(14) no
    N1 C2 . . 1.3878(19) no
    N1 C7 . . 1.3008(19) no
    N2 C12 . . 1.150(2) no
    N3 C9 . . 1.322(2) no
    N3 C10 . . 1.447(3) no
    N3 C11 . . 1.461(3) no
    C1 C2 . . 1.407(2) no
    C1 C6 . . 1.389(2) no
    C2 C3 . . 1.395(2) no
    C3 C4 . . 1.378(2) no
    C4 C5 . . 1.391(2) no
    C5 C6 . . 1.381(3) no
    C7 C8 . . 1.456(2) no
    C8 C9 . . 1.380(2) no
    C8 C12 . . 1.416(2) no
    C3 H3 . . 0.9300 no
    C4 H4 . . 0.9300 no
    C5 H5 . . 0.9300 no
    C6 H6 . . 0.9300 no
    C9 H9 . . 0.9300 no
    C10 H10A . . 0.9600 no
    C10 H10B . . 0.9600 no
    C10 H10C . . 0.9600 no
    C11 H11A . . 0.9600 no
    C11 H11B . . 0.9600 no
    C11 H11C . . 0.9600 no
loop_
    _geom_angle_atom_site_label_1
    _geom_angle_atom_site_label_2
    _geom_angle_atom_site_label_3
    _geom_angle_site_symmetry_1
    _geom_angle_site_symmetry_2
    _geom_angle_site_symmetry_3
    _geom_angle
    _geom_angle_publ_flag
    C1 S1 C7 . . . 89.15(7) no
    C2 N1 C7 . . . 110.61(12) no
    C9 N3 C10 . . . 124.08(15) no
    C9 N3 C11 . . . 119.72(17) no
    C10 N3 C11 . . . 116.13(18) no
    S1 C1 C2 . . . 109.23(10) no
    S1 C1 C6 . . . 129.06(12) no
    C2 C1 C6 . . . 121.71(14) no
    N1 C2 C1 . . . 115.46(13) no
    N1 C2 C3 . . . 125.84(13) no
    C1 C2 C3 . . . 118.70(13) no
    C2 C3 C4 . . . 119.52(14) no
    C3 C4 C5 . . . 121.02(16) no
    C4 C5 C6 . . . 120.77(15) no
    C1 C6 C5 . . . 118.27(14) no
    S1 C7 N1 . . . 115.55(11) no
    S1 C7 C8 . . . 119.17(10) no
    N1 C7 C8 . . . 125.28(13) no
    C7 C8 C9 . . . 117.55(13) no
    C7 C8 C12 . . . 116.15(13) no
    C9 C8 C12 . . . 126.30(14) no
    N3 C9 C8 . . . 131.03(15) no
    N2 C12 C8 . . . 175.21(17) no
    C2 C3 H3 . . . 120.00 no
    C4 C3 H3 . . . 120.00 no
    C3 C4 H4 . . . 120.00 no
    C5 C4 H4 . . . 119.00 no
    C4 C5 H5 . . . 120.00 no
    C6 C5 H5 . . . 120.00 no
    C1 C6 H6 . . . 121.00 no
    C5 C6 H6 . . . 121.00 no
    N3 C9 H9 . . . 114.00 no
    C8 C9 H9 . . . 115.00 no
    N3 C10 H10A . . . 109.00 no
    N3 C10 H10B . . . 109.00 no
    N3 C10 H10C . . . 109.00 no
    H10A C10 H10B . . . 109.00 no
    H10A C10 H10C . . . 109.00 no
    H10B C10 H10C . . . 110.00 no
    N3 C11 H11A . . . 109.00 no
    N3 C11 H11B . . . 109.00 no
    N3 C11 H11C . . . 109.00 no
    H11A C11 H11B . . . 109.00 no
    H11A C11 H11C . . . 110.00 no
    H11B C11 H11C . . . 109.00 no
loop_
    _geom_torsion_atom_site_label_1
    _geom_torsion_atom_site_label_2
    _geom_torsion_atom_site_label_3
    _geom_torsion_atom_site_label_4
    _geom_torsion_site_symmetry_1
    _geom_torsion_site_symmetry_2
    _geom_torsion_site_symmetry_3
    _geom_torsion_site_symmetry_4
    _geom_torsion
    _geom_torsion_publ_flag
    C7 S1 C1 C2 . . . . -0.33(12) no
    C7 S1 C1 C6 . . . . 179.26(16) no
    C1 S1 C7 C8 . . . . -179.85(13) no
    C1 S1 C7 N1 . . . . 0.14(13) no
    C2 N1 C7 C8 . . . . -179.91(15) no
    C7 N1 C2 C3 . . . . 179.41(16) no
    C2 N1 C7 S1 . . . . 0.10(19) no
    C7 N1 C2 C1 . . . . -0.4(2) no
    C11 N3 C9 C8 . . . . 179.2(2) no
    C10 N3 C9 C8 . . . . 2.5(3) no
    C6 C1 C2 C3 . . . . 1.1(2) no
    C6 C1 C2 N1 . . . . -179.15(15) no
    S1 C1 C6 C5 . . . . 179.96(13) no
    C2 C1 C6 C5 . . . . -0.5(2) no
    S1 C1 C2 N1 . . . . 0.48(18) no
    S1 C1 C2 C3 . . . . -179.33(12) no
    N1 C2 C3 C4 . . . . 179.54(17) no
    C1 C2 C3 C4 . . . . -0.7(2) no
    C2 C3 C4 C5 . . . . -0.2(3) no
    C3 C4 C5 C6 . . . . 0.8(3) no
    C4 C5 C6 C1 . . . . -0.4(3) no
    S1 C7 C8 C12 . . . . -2.3(2) no
    N1 C7 C8 C9 . . . . -2.6(2) no
    S1 C7 C8 C9 . . . . 177.44(12) no
    N1 C7 C8 C12 . . . . 177.71(15) no
    C12 C8 C9 N3 . . . . 0.5(3) no
    C7 C8 C9 N3 . . . . -179.24(17) no
loop_
    _geom_hbond_atom_site_label_D
    _geom_hbond_atom_site_label_H
    _geom_hbond_atom_site_label_A
    _geom_hbond_site_symmetry_A
    _geom_hbond_distance_DH
    _geom_hbond_distance_HA
    _geom_hbond_distance_DA
    _geom_hbond_angle_DHA
    _geom_hbond_publ_flag
    C9 H9 N1 . 0.93 2.44 2.851(2) 106 yes
    C10 H10A Cg1 3_666 0.96 2.77 3.549(2) 138 yes
_iucr_refine_instructions_details
;
TITL bmk13104 in P2(1)/c
CELL  1.54184   7.3785  20.1801   8.2706   90.000  112.947   90.000
ZERR     4.00   0.0002   0.0004   0.0002    0.000    0.004    0.000
LATT   1
SYMM  - X, 1/2 + Y, 1/2 - Z
SFAC  C    H    N    S
UNIT  48   44   12   4
MERG   2
FMAP   2
PLAN   20
SIZE     0.09   0.20   0.26
BOND   $H
acta
L.S.   4
WGHT    0.067800    0.121100
FVAR       8.46926
MOLE    1
C1    1    0.052692    0.424468    0.267478    11.00000    0.04895    0.04078 =
         0.03779    0.00365    0.01937    0.00227
C2    1    0.137129    0.409310    0.447728    11.00000    0.04570    0.04134 =
         0.03648    0.00136    0.01887    0.00364
C3    1    0.107845    0.346245    0.502220    11.00000    0.06181    0.04531 =
         0.04276    0.00653    0.02309    0.00072
AFIX  43
H3    2    0.163382    0.334936    0.620538    11.00000   -1.20000
AFIX   0
C4    1   -0.004036    0.300797    0.379392    11.00000    0.06421    0.04170 =
         0.05672    0.00193    0.03154   -0.00334
AFIX  43
H4    2   -0.023235    0.258709    0.415721    11.00000   -1.20000
AFIX   0
C5    1   -0.088606    0.316923    0.202033    11.00000    0.05753    0.05018 =
         0.05183   -0.01040    0.02630   -0.00932
AFIX  43
H5    2   -0.164799    0.285680    0.121543    11.00000   -1.20000
AFIX   0
C6    1   -0.060847    0.378751    0.143953    11.00000    0.05763    0.05461 =
         0.03769   -0.00274    0.01800   -0.00411
AFIX  43
H6    2   -0.116685    0.389504    0.025276    11.00000   -1.20000
AFIX   0
C7    1    0.244987    0.512335    0.464448    11.00000    0.04429    0.03944 =
         0.03364    0.00184    0.01618    0.00657
C8    1    0.343654    0.574535    0.535889    11.00000    0.04571    0.03688 =
         0.04124   -0.00075    0.01749    0.00413
C9    1    0.438544    0.579445    0.715994    11.00000    0.04856    0.04538 =
         0.04324   -0.00262    0.01727    0.00385
AFIX  43
H9    2    0.432096    0.541396    0.776975    11.00000   -1.20000
AFIX   0
C10   1    0.559576    0.693583    0.750956    11.00000    0.06523    0.05366 =
         0.06988   -0.01780    0.02187   -0.00822
AFIX 137
H10A  2    0.626415    0.689095    0.672528    11.00000   -1.50000
H10B  2    0.635078    0.721632    0.847515    11.00000   -1.50000
H10C  2    0.432200    0.712891    0.689235    11.00000   -1.50000
AFIX   0
C11   1    0.622124    0.620978    1.007324    11.00000    0.08481    0.09841 =
         0.04643   -0.01596    0.00870   -0.00530
AFIX 137
H11A  2    0.606731    0.575867    1.036582    11.00000   -1.50000
H11B  2    0.556019    0.649864    1.058872    11.00000   -1.50000
H11C  2    0.759540    0.631956    1.051793    11.00000   -1.50000
AFIX   0
C12   1    0.331813    0.624546    0.411951    11.00000    0.05703    0.03790 =
         0.04846   -0.00290    0.01654    0.00016
N1    3    0.244556    0.460016    0.556205    11.00000    0.05006    0.03824 =
         0.04083    0.00084    0.01882    0.00226
N2    3    0.315211    0.662004    0.302430    11.00000    0.09749    0.04677 =
         0.05845    0.00879    0.02127   -0.00530
N3    3    0.537020    0.628964    0.816663    11.00000    0.05442    0.05754 =
         0.04641   -0.01158    0.01440   -0.00005
S1    4    0.113650    0.504921    0.236068    11.00000    0.06281    0.04108 =
         0.03489    0.00487    0.01498   -0.00123
HKLF 4
REM  bmk13104 in P2(1)/c
REM R1 =  0.0369 for   1971 Fo > 4sig(Fo)  and  0.0405 for all   2195 data
REM    147 parameters refined using      0 restraints
END
WGHT      0.0678      0.1211
REM Highest difference peak  0.245,  deepest hole -0.258,  1-sigma level  0.050
Q1    1   0.2975  0.4534  0.6557  11.00000  0.05    0.25
Q2    1   0.5048  0.7269  0.8115  11.00000  0.05    0.20
Q3    1   0.1154  0.3799  0.4790  11.00000  0.05    0.16
Q4    1   0.2004  0.6601  0.2951  11.00000  0.05    0.16
Q5    1   0.4988  0.7072  0.6164  11.00000  0.05    0.13
Q6    1   0.7250  0.7166  0.7788  11.00000  0.05    0.13
Q7    1   0.0705  0.4589  0.2512  11.00000  0.05    0.13
Q8    1   0.0902  0.4161  0.3588  11.00000  0.05    0.13
Q9    1  -0.1101  0.2550  0.3961  11.00000  0.05    0.13
Q10   1   0.6420  0.6814  1.0659  11.00000  0.05    0.13
Q11   1   0.5248  0.6029  1.0484  11.00000  0.05    0.12
Q12   1  -0.0578  0.3158  0.2914  11.00000  0.05    0.12
Q13   1   0.2965  0.5483  0.5160  11.00000  0.05    0.12
Q14   1  -0.0763  0.3504  0.1769  11.00000  0.05    0.11
Q15   1  -0.0041  0.2131  0.5281  11.00000  0.05    0.11
Q16   1   0.3016  0.7181  0.2977  11.00000  0.05    0.11
Q17   1  -0.1044  0.2622  0.0703  11.00000  0.05    0.11
Q18   1   0.5864  0.7110  1.1105  11.00000  0.05    0.11
Q19   1   0.3562  0.6320  0.3196  11.00000  0.05    0.10
Q20   1   0.2072  0.4343  0.5123  11.00000  0.05    0.10
;
