# Supplementary material for: (2E)-2-(1,3-Benzo­thia­zol-2-yl)-3-(di­methyl­amino)­prop-2-ene­nitrile
Source: Acta Crystallogr Sect E Struct Rep Online. 2013 Dec 14;70(Pt 1):o52–3. doi: 10.1107/S1600536813033266 (PMC3914091; doi:10.1107/S1600536813033266)
Supplement: Supplementary file 2 [file e-70-00o52-Isup2.hkl]

#
# h,k,l, Fc-squared, Fo-squared, sigma(Fo-squared) and status flag
#
data_I
_shelx_title ' bmk13104 in P2(1)/c'
_shelx_refln_list_code          4
_shelx_F_calc_maximum      124.33
_exptl_crystal_F_000       480.00
_reflns_d_resolution_high  0.8073
 
loop_
 _symmetry_equiv_pos_as_xyz
 'x, y, z'
 '-x, y+1/2, -z+1/2'
 '-x, -y, -z'
 'x, -y-1/2, z-1/2'
 
_cell_length_a     7.3785
_cell_length_b    20.1801
_cell_length_c     8.2706
_cell_angle_alpha  90.000
_cell_angle_beta  112.947
_cell_angle_gamma  90.000
 
_shelx_F_squared_multiplier     1.000
 
loop_
 _refln_index_h
 _refln_index_k
 _refln_index_l
 _refln_F_squared_calc
 _refln_F_squared_meas
 _refln_F_squared_sigma
 _refln_observed_status
   1   0   0     1392.90     1396.77     11.19 o
   2   0   0     1275.89     1251.14     15.69 o
   3   0   0        5.65        6.32      1.73 o
   5   0   0      588.33      648.05      9.36 o
   6   0   0      142.32      150.02      5.52 o
   7   0   0        1.10        0.22      0.68 o
   8   0   0       15.91       15.64      1.23 o
   1   1   0       57.44       75.25      1.86 o
   2   1   0        7.56       15.78      1.56 o
   3   1   0      125.54      126.63      4.96 o
   4   1   0      741.26      789.18     18.42 o
   5   1   0       24.38       32.23      1.46 o
   6   1   0       18.73       22.23      2.24 o
   7   1   0        5.39        4.05      0.74 o
   8   1   0        2.16        2.08      0.40 o
   0   2   0     5446.76     2950.56     11.88 o
   1   2   0      828.97      806.55      8.17 o
   2   2   0     1529.08     1682.77     10.17 o
   3   2   0      567.72      506.08     12.24 o
   4   2   0      189.40      200.38      3.55 o
   5   2   0      190.79      187.89      3.77 o
   6   2   0      121.99      124.09      3.44 o
   7   2   0        0.50        0.11      0.49 o
   8   2   0       38.03       35.50      1.20 o
   1   3   0       24.03       30.23      1.34 o
   2   3   0     1947.72     2085.08     16.72 o
   3   3   0        5.11        4.06      0.57 o
   4   3   0       20.77       19.34      1.12 o
   5   3   0       22.68       24.27      1.36 o
   6   3   0        1.23        0.60      0.47 o
   7   3   0       13.61       11.78      1.02 o
   8   3   0        9.77        8.35      0.98 o
   0   4   0     2572.38     1875.98     13.99 o
   1   4   0     3304.66     3074.28     20.47 o
   2   4   0      743.55      800.72      7.69 o
   3   4   0      552.05      572.63      5.00 o
   4   4   0       22.62       38.87      3.01 o
   5   4   0        4.66        5.08      1.00 o
   6   4   0      114.25      115.18      3.15 o
   7   4   0       13.15       13.80      1.05 o
   8   4   0       64.83       61.09      2.39 o
   1   5   0      109.68      147.43      3.98 o
   2   5   0      168.13      178.31      4.50 o
   3   5   0      630.24      672.53      6.45 o
   4   5   0      537.85      633.94     33.03 o
   5   5   0        8.69        8.47      1.27 o
   6   5   0       60.22       65.03      3.62 o
   7   5   0        1.65        1.93      0.82 o
   8   5   0        6.15        6.17      0.83 o
   0   6   0     3406.11     2859.87     23.74 o
   1   6   0     1474.65     1404.72     11.88 o
   2   6   0      193.45      231.78      5.34 o
   3   6   0      303.43      299.75      5.49 o
   4   6   0      113.64       96.32      7.44 o
   5   6   0      372.56      369.03      7.47 o
   6   6   0      110.11      114.44      4.72 o
   7   6   0        2.49        1.98      0.85 o
   8   6   0       42.00       39.77      1.81 o
   1   7   0       36.52       23.91      1.72 o
   2   7   0      101.41      112.61      3.88 o
   3   7   0      113.34      130.29      4.93 o
   4   7   0       10.96        6.15      2.08 o
   5   7   0       49.93       47.77      3.34 o
   6   7   0       20.46       18.51      1.33 o
   7   7   0        5.43        4.75      1.03 o
   8   7   0        0.09        0.30      0.35 o
   0   8   0      612.44      506.86     11.88 o
   1   8   0      154.74      138.25      4.36 o
   2   8   0       67.94       67.63      3.21 o
   3   8   0      330.97      385.07     13.71 o
   4   8   0      283.69      302.72      6.38 o
   5   8   0      252.60      234.61      6.02 o
   6   8   0        7.26        7.72      0.92 o
   7   8   0        1.61        1.48      0.74 o
   1   9   0        3.70        4.29      1.38 o
   2   9   0      314.53      352.97      7.58 o
   3   9   0        8.25       10.51      2.45 o
   4   9   0       75.96       81.67      2.47 o
   5   9   0       12.69       12.32      1.09 o
   6   9   0        0.07        0.17      0.47 o
   7   9   0        0.09        0.32      0.53 o
   0  10   0     2012.31     1937.00     26.55 o
   1  10   0      999.19      945.74     21.88 o
   2  10   0      510.43      514.05     16.80 o
   3  10   0      166.49      179.55     10.01 o
   4  10   0      254.31      246.29      4.45 o
   5  10   0       30.57       25.72      1.54 o
   6  10   0        7.94        7.04      0.84 o
   7  10   0       19.34       20.67      1.53 o
   1  11   0        4.17        2.07      0.94 o
   2  11   0     1947.56     1932.49     31.08 o
   3  11   0       73.68       60.79      6.12 o
   4  11   0      187.27      192.96      4.37 o
   5  11   0        5.36        6.02      0.84 o
   6  11   0        4.17        4.06      0.65 o
   7  11   0       15.46       14.91      1.17 o
   0  12   0      593.52      568.62     16.25 o
   1  12   0      800.77      868.03     22.96 o
   2  12   0       14.58       13.96      2.99 o
   3  12   0      176.75      193.97      4.41 o
   4  12   0      683.58      696.75      8.48 o
   5  12   0      201.26      193.99      6.10 o
   6  12   0       14.63       14.17      1.01 o
   7  12   0        8.16        6.03      0.66 o
   1  13   0      149.93      162.69      6.51 o
   2  13   0        7.13        5.94      0.86 o
   3  13   0       19.03       16.72      1.03 o
   4  13   0        2.09        1.80      0.66 o
   5  13   0       68.87       64.16      3.56 o
   6  13   0       15.50       16.09      1.56 o
   0  14   0      841.72      796.38     21.32 o
   1  14   0      112.96       96.74      3.65 o
   2  14   0      120.10      107.53      2.40 o
   3  14   0       26.48       32.22      1.37 o
   4  14   0      166.84      175.61      4.29 o
   5  14   0       46.60       41.03      2.80 o
   6  14   0        0.99        0.33      0.54 o
   1  15   0      104.87      107.04      2.87 o
   2  15   0      264.63      281.37      3.99 o
   3  15   0       43.39       42.68      1.74 o
   4  15   0      121.92      132.32      3.71 o
   5  15   0        8.58        7.82      1.30 o
   6  15   0        8.39        6.62      0.96 o
   0  16   0      762.32      760.29      8.08 o
   1  16   0       48.90       44.81      1.66 o
   2  16   0      212.65      206.51      5.24 o
   3  16   0        0.56        0.19      0.41 o
   4  16   0       56.28       54.98      2.36 o
   5  16   0       29.61       26.18      2.14 o
   6  16   0        4.19        4.51      0.58 o
   1  17   0      305.95      303.64      4.56 o
   2  17   0      123.80      128.95      2.55 o
   3  17   0        0.51        0.89      0.46 o
   4  17   0       25.78       26.08      2.37 o
   5  17   0        6.41        7.23      1.16 o
   6  17   0        2.27        2.10      0.51 o
   0  18   0        1.69        1.45      0.93 o
   1  18   0      114.56      109.63      2.81 o
   2  18   0       82.98       96.47      2.65 o
   3  18   0       19.07       21.51      1.06 o
   4  18   0       88.63       85.08      2.63 o
   5  18   0       60.62       61.45      2.78 o
   1  19   0      479.06      495.80      5.91 o
   2  19   0       73.29       78.43      2.35 o
   3  19   0        6.34        7.25      0.64 o
   4  19   0       12.74       12.58      0.99 o
   5  19   0        0.40        0.50      0.50 o
   0  20   0        4.40        3.06      1.13 o
   1  20   0      212.25      218.86      4.95 o
   2  20   0        0.01        0.25      0.43 o
   3  20   0      100.62      109.21      2.97 o
   4  20   0       11.99       13.14      1.24 o
   1  21   0       56.17       60.05      2.53 o
   2  21   0       49.75       54.96      2.27 o
   3  21   0       10.61       11.81      1.05 o
   0  22   0       27.19       26.10      2.33 o
   1  22   0       30.82       30.18      1.72 o
   2  22   0        0.82        1.20      0.51 o
   3  22   0      119.66      116.55      3.41 o
   1  23   0        3.97        4.97      0.75 o
   2  23   0      152.07      160.65      6.36 o
   0  24   0      242.66      257.03      5.54 o
   1  24   0        4.11        3.25      0.53 o
   2  24   0        0.28        0.61      0.41 o
  -8   1   1       49.30       47.90      1.66 o
  -7   1   1       21.98       24.14      1.50 o
  -6   1   1      164.84      154.97      3.25 o
  -5   1   1       50.71       46.47      5.47 o
  -4   1   1       28.92       30.33      3.23 o
  -3   1   1      446.06      423.87     11.66 o
  -2   1   1     8916.82     8894.84     42.13 o
  -1   1   1     1109.78     1020.05     25.64 o
   0   1   1     5230.70     4512.70     18.79 o
   1   1   1     2665.78     2524.52     15.53 o
   2   1   1       84.80      109.82      3.35 o
   3   1   1      838.24      880.56     11.92 o
   4   1   1      284.62      285.73      8.00 o
   5   1   1      101.41      107.05      2.38 o
   6   1   1      107.64      102.71      3.28 o
   7   1   1       10.90       13.38      1.05 o
  -8   2   1        2.15        2.43      0.47 o
  -7   2   1       38.44       35.28      1.76 o
  -6   2   1      145.80      151.86      3.61 o
  -5   2   1       61.15       58.99      6.07 o
  -4   2   1       24.40       20.48      2.30 o
  -3   2   1      149.09      152.28      5.72 o
  -1   2   1        0.29        0.70      0.68 o
   0   2   1     6677.22     5318.48     24.53 o
   1   2   1      378.44      423.35      3.06 o
   2   2   1       96.88       99.53      5.02 o
   3   2   1      369.75      435.01      5.88 o
   4   2   1       22.08       22.70      1.37 o
   5   2   1       14.90       15.80      0.98 o
   6   2   1        5.73        5.03      0.86 o
   7   2   1       31.18       28.79      1.45 o
  -8   3   1        9.51        9.66      1.21 o
  -7   3   1       66.30       71.59      2.43 o
  -6   3   1       42.16       47.49      2.02 o
  -5   3   1      187.56      202.46      5.10 o
  -4   3   1        1.72        3.83      2.31 o
  -3   3   1     1788.82     1868.23     45.57 o
  -2   3   1    15458.95    13909.03     39.42 o
  -1   3   1     1566.01     1385.93     31.24 o
   0   3   1      332.28      347.08      7.17 o
   1   3   1      168.66      212.81      2.73 o
   2   3   1     4593.09     4491.86     38.63 o
   3   3   1      524.75      543.70      6.82 o
   4   3   1      873.85      993.07      9.77 o
   5   3   1        1.41        0.56      0.57 o
   6   3   1      129.52      129.18      5.37 o
   7   3   1      174.18      164.41      3.25 o
  -8   4   1        0.08        0.01      0.54 o
  -7   4   1        2.11        2.89      0.62 o
  -6   4   1        5.95        5.81      0.90 o
  -5   4   1       28.92       31.51      1.87 o
  -4   4   1       68.82       93.02      6.35 o
  -3   4   1       29.04       23.03      2.05 o
  -2   4   1        1.22        1.54      0.63 o
  -1   4   1      196.17      169.08     10.79 o
   0   4   1       52.45       49.99      3.10 o
   1   4   1      157.33      167.93      2.89 o
   2   4   1      356.75      393.68      4.62 o
   3   4   1      391.01      411.93      6.09 o
   4   4   1       10.98        7.49      0.94 o
   5   4   1       23.12       20.48      1.33 o
   6   4   1       11.78       10.12      1.03 o
   7   4   1        0.25        0.69      0.76 o
  -8   5   1       16.78       17.59      1.48 o
  -7   5   1       42.36       42.99      2.86 o
  -6   5   1       24.46       26.31      2.28 o
  -5   5   1      184.77      182.03      4.29 o
  -4   5   1      834.40      949.40     14.15 o
  -3   5   1      313.12      301.57     10.08 o
  -2   5   1       13.22        8.41      1.63 o
  -1   5   1      889.56      813.00      8.38 o
   0   5   1      410.09      408.51      9.44 o
   1   5   1     1072.30     1016.21      7.32 o
   2   5   1      215.00      215.98      5.53 o
   3   5   1      750.59      715.38      7.42 o
   4   5   1      267.22      290.68      9.09 o
   5   5   1       20.81       23.47      2.02 o
   6   5   1      273.03      275.50      7.80 o
   7   5   1       49.77       46.67      2.63 o
  -8   6   1       11.85       10.84      1.16 o
  -7   6   1        3.89        4.23      1.13 o
  -6   6   1       19.67       18.52      1.99 o
  -5   6   1       57.12       55.17      2.68 o
  -4   6   1       84.21       76.65      3.41 o
  -3   6   1       87.15       81.87      3.88 o
  -2   6   1      583.05      602.75      9.06 o
  -1   6   1      245.49      249.21      5.00 o
   0   6   1      199.17      189.93      7.01 o
   1   6   1      616.17      620.09     10.60 o
   2   6   1      825.28      937.12     18.42 o
   3   6   1      530.01      570.97     16.69 o
   4   6   1        1.12        2.03      0.51 o
   5   6   1       19.22       16.82      1.99 o
   6   6   1        4.01        3.77      1.24 o
   7   6   1        1.14        1.06      0.69 o
  -8   7   1       32.79       33.36      1.83 o
  -7   7   1       23.58       21.24      1.95 o
  -6   7   1      121.66      119.82      4.72 o
  -5   7   1       12.04       11.57      0.92 o
  -4   7   1       30.79       44.41      7.24 o
  -3   7   1      574.98      558.68     10.44 o
  -2   7   1      764.32      724.17     10.40 o
  -1   7   1     1552.90     1360.51     29.26 o
   0   7   1      484.91      479.42      7.39 o
   1   7   1     1839.28     1943.87     42.10 o
   2   7   1      151.84      205.11      9.06 o
   3   7   1      166.40      139.09      8.57 o
   4   7   1        4.71        3.87      0.67 o
   5   7   1       93.66       91.41      4.43 o
   6   7   1      324.50      312.43      5.19 o
   7   7   1       31.70       31.96      2.04 o
  -8   8   1        7.50        6.31      0.80 o
  -7   8   1       15.93       13.98      1.57 o
  -6   8   1       16.50       13.94      1.70 o
  -5   8   1       24.79       28.94      1.46 o
  -4   8   1       19.69       16.41      4.18 o
  -3   8   1       13.84       11.42      1.67 o
  -2   8   1       63.09       62.65      3.23 o
  -1   8   1        2.10        2.56      0.76 o
   0   8   1     3566.39     3616.67     28.58 o
   1   8   1      206.61      225.03      5.07 o
   2   8   1       15.20       21.96      3.17 o
   3   8   1       31.23       30.92      4.23 o
   4   8   1        1.95        3.03      0.60 o
   5   8   1        1.52        1.10      0.94 o
   6   8   1        0.02        0.19      0.52 o
   7   8   1        0.20        0.00      0.46 o
  -8   9   1       24.63       23.59      1.29 o
  -7   9   1      103.19      102.19      3.80 o
  -6   9   1      227.62      227.27      6.24 o
  -5   9   1       82.04       83.77      2.45 o
  -4   9   1      123.67      109.69      8.20 o
  -3   9   1      470.96      467.20     10.19 o
  -2   9   1      940.20      925.34     12.92 o
  -1   9   1      548.02      552.94     14.89 o
   0   9   1      596.00      624.41      9.84 o
   1   9   1      437.31      509.17      9.23 o
   2   9   1      566.95      525.21     16.14 o
   3   9   1      318.58      292.23     13.42 o
   4   9   1        4.91        3.64      0.67 o
   5   9   1        7.56        9.13      1.50 o
   6   9   1       80.83       81.03      2.54 o
   7   9   1       22.43       21.49      1.46 o
  -7  10   1        0.90        1.10      0.62 o
  -6  10   1       85.43       88.23      2.63 o
  -5  10   1       21.71       18.51      1.27 o
  -4  10   1      195.25      224.16      3.97 o
  -3  10   1       13.76       18.02      2.18 o
  -2  10   1       23.14       31.10      3.59 o
  -1  10   1      472.81      476.20     18.21 o
   0  10   1      609.47      645.21     10.61 o
   1  10   1       79.83      103.61      7.17 o
   2  10   1        3.34        1.22      1.23 o
   3  10   1       12.55        8.39      1.67 o
   4  10   1       34.53       34.06      1.73 o
   5  10   1        0.45       -0.31      0.83 o
   6  10   1        5.23        5.22      0.71 o
   7  10   1        3.04        2.85      0.56 o
  -7  11   1       75.30       71.87      2.76 o
  -6  11   1       54.73       58.63      2.10 o
  -5  11   1       57.93       64.63      2.29 o
  -4  11   1       67.72       68.56      2.28 o
  -3  11   1      157.35      155.84      6.22 o
  -2  11   1      502.57      446.20     22.13 o
  -1  11   1      583.55      544.40     16.33 o
   0  11   1       78.85       87.78      4.21 o
   1  11   1      277.67      328.02     13.35 o
   2  11   1     1156.29     1258.92     19.74 o
   3  11   1       62.40       51.14      2.81 o
   4  11   1       15.31       14.14      1.24 o
   5  11   1        0.92        0.74      0.49 o
   6  11   1        1.31        2.16      0.50 o
  -7  12   1        9.53        6.97      0.82 o
  -6  12   1        0.04        0.30      0.46 o
  -5  12   1        3.16        2.60      0.93 o
  -4  12   1       14.21       14.25      1.13 o
  -3  12   1       82.96       90.78      3.26 o
  -2  12   1        0.60       -0.18      0.98 o
  -1  12   1        5.31        4.27      1.26 o
   0  12   1        0.52        1.91      1.05 o
   1  12   1       11.69        5.80      2.18 o
   2  12   1       28.56       33.32      4.98 o
   3  12   1        0.05       -0.06      0.35 o
   4  12   1        1.31        1.16      0.58 o
   5  12   1       36.44       37.13      1.75 o
   6  12   1        1.61        1.64      0.42 o
  -6  13   1        0.28        0.23      0.56 o
  -5  13   1        2.99        2.38      0.97 o
  -4  13   1     1034.00     1054.69     10.22 o
  -3  13   1      197.46      189.85      4.39 o
  -2  13   1     1126.66     1136.31     49.41 o
  -1  13   1      497.50      488.40     11.51 o
   0  13   1      204.33      202.72     11.21 o
   1  13   1      419.03      422.72     16.49 o
   2  13   1     1558.60     1520.71     11.61 o
   3  13   1       99.29       83.53      2.52 o
   4  13   1       63.43       59.20      2.58 o
   5  13   1       26.41       26.16      2.32 o
   6  13   1        0.92        0.31      0.55 o
  -7  14   1        0.96        0.35      0.38 o
  -6  14   1        5.18        3.96      0.86 o
  -5  14   1       15.70       16.94      1.86 o
  -4  14   1        0.46        0.71      0.59 o
  -3  14   1      164.35      173.32      3.09 o
  -2  14   1       43.85       38.68      1.66 o
  -1  14   1       12.76       12.15      0.91 o
   0  14   1      676.69      679.56     21.33 o
   1  14   1       54.45       56.45      1.47 o
   2  14   1      137.23      131.40      2.88 o
   3  14   1       64.94       67.24      2.17 o
   4  14   1        0.99        0.53      0.64 o
   5  14   1      148.77      149.65      5.16 o
   6  14   1       32.17       30.05      1.81 o
  -6  15   1      123.94      122.41      3.86 o
  -5  15   1        3.76        5.43      1.16 o
  -4  15   1        6.26        6.02      1.28 o
  -3  15   1       25.68       25.84      1.74 o
  -2  15   1      210.21      202.23      4.17 o
  -1  15   1      229.93      235.95      4.28 o
   0  15   1       19.93       17.56      0.85 o
   1  15   1       95.87       98.77      2.03 o
   2  15   1      304.98      295.94      4.24 o
   3  15   1      542.55      507.69      5.96 o
   4  15   1        0.18        0.16      0.57 o
   5  15   1       13.61       14.13      1.62 o
   6  15   1        3.26        3.81      0.69 o
  -6  16   1        0.11       -0.33      0.33 o
  -5  16   1        3.95        4.41      0.70 o
  -4  16   1       83.81       86.10      2.71 o
  -3  16   1      153.77      163.66      3.16 o
  -2  16   1      102.24      102.63      3.49 o
  -1  16   1      439.80      441.52      5.14 o
   0  16   1       69.52       71.82      1.73 o
   1  16   1        1.68        2.10      0.45 o
   2  16   1        4.98        2.83      0.70 o
   3  16   1        0.89        1.82      0.43 o
   4  16   1       79.02       79.57      2.84 o
   5  16   1       80.52       77.44      3.38 o
   6  16   1        9.52        8.32      0.79 o
  -6  17   1       53.59       49.58      1.38 o
  -5  17   1       22.42       25.39      1.33 o
  -4  17   1       26.38       30.22      1.59 o
  -3  17   1        4.91        4.31      0.87 o
  -2  17   1      119.70      121.09      3.99 o
  -1  17   1      353.20      330.73      4.82 o
   0  17   1      226.97      227.19      3.22 o
   1  17   1        1.45        1.46      0.40 o
   2  17   1        0.87        0.33      0.33 o
   3  17   1       75.75       68.55      1.82 o
   4  17   1        5.38        6.09      0.88 o
   5  17   1        1.56        1.34      0.68 o
  -5  18   1        6.87        8.07      0.60 o
  -4  18   1       25.01       25.53      2.23 o
  -3  18   1       39.39       40.52      2.15 o
  -2  18   1       61.10       65.24      2.24 o
  -1  18   1      505.15      521.49      7.79 o
   0  18   1        9.85        8.45      0.69 o
   1  18   1      132.70      135.87      2.92 o
   2  18   1        0.91        0.57      0.36 o
   3  18   1        0.04        0.01      0.40 o
   4  18   1       23.13       23.00      1.96 o
   5  18   1        0.32        0.94      0.54 o
  -5  19   1       11.52       12.19      1.53 o
  -4  19   1        0.76        0.54      0.47 o
  -3  19   1      139.13      142.72      3.65 o
  -2  19   1       50.51       52.62      2.01 o
  -1  19   1       44.60       45.30      2.37 o
   0  19   1        0.06       -0.32      0.57 o
   1  19   1      179.42      179.62      2.92 o
   2  19   1      152.29      150.54      2.62 o
   3  19   1       14.15       13.32      0.87 o
   4  19   1       22.52       23.45      1.84 o
   5  19   1        9.07        8.03      0.83 o
  -4  20   1       35.36       44.48      2.50 o
  -3  20   1       91.96      101.42      5.87 o
  -2  20   1       13.63       12.27      1.27 o
  -1  20   1      115.45      129.20      3.83 o
   0  20   1      289.98      316.43      8.74 o
   1  20   1       32.85       27.82      1.35 o
   2  20   1       11.47        9.73      0.69 o
   3  20   1        6.91        6.32      0.57 o
   4  20   1       19.80       20.11      1.52 o
  -4  21   1       30.52       36.87      2.01 o
  -3  21   1      163.00      165.72      5.11 o
  -2  21   1       28.60       28.15      1.73 o
  -1  21   1        0.60        1.38      0.59 o
   0  21   1        0.00       -0.22      0.63 o
   1  21   1       70.76       72.89      2.63 o
   2  21   1       76.85       78.45      1.96 o
   3  21   1        9.14       11.76      1.26 o
  -4  22   1       33.25       34.60      1.61 o
  -3  22   1      101.87      113.44      3.79 o
  -2  22   1       81.88       89.99      2.75 o
  -1  22   1       22.10       22.80      1.51 o
   0  22   1       71.78       77.21      2.65 o
   1  22   1       38.72       42.92      1.88 o
   2  22   1        0.08        0.13      0.45 o
  -3  23   1       26.00       24.89      1.56 o
  -2  23   1      126.75      138.93      3.05 o
  -1  23   1       39.73       41.92      1.80 o
   0  23   1        0.82        0.54      0.43 o
   1  23   1        2.11        2.45      0.52 o
   2  23   1        4.14        4.21      0.61 o
  -2  24   1       44.56       47.62      2.13 o
  -1  24   1       30.89       33.51      2.05 o
   0  24   1       73.21       79.27      2.08 o
   1  24   1       33.39       30.06      1.16 o
  -8   0   2       42.75       41.12      2.32 o
  -7   0   2       36.92       42.63      2.77 o
  -6   0   2       33.32       32.83      2.15 o
  -5   0   2      696.12      719.32     21.19 o
  -4   0   2      180.13      208.60      9.99 o
  -3   0   2      401.66      355.61     11.18 o
  -2   0   2    10489.87     9914.61     48.77 o
  -1   0   2     1479.85     1347.22     14.16 o
   0   0   2     1677.38     1534.95     12.72 o
   1   0   2       37.01       31.55      1.52 o
   2   0   2     2355.97     2510.95     24.81 o
   3   0   2      492.31      556.52     14.12 o
   4   0   2      677.46      706.69      7.74 o
   5   0   2       87.05       90.19      2.95 o
   6   0   2      101.74       99.37      4.45 o
   7   0   2        8.44        8.87      1.06 o
  -8   1   2       12.64       10.29      0.87 o
  -7   1   2        4.58        4.52      0.76 o
  -6   1   2        1.00        1.20      0.51 o
  -5   1   2       57.33       58.81      4.33 o
  -4   1   2      224.11      214.10     10.16 o
  -3   1   2      153.71      158.87      7.56 o
  -2   1   2     1758.36     1816.66     27.30 o
  -1   1   2     2051.66     1954.56     19.07 o
   0   1   2      663.48      699.33      4.47 o
   1   1   2      144.68      138.46      2.50 o
   2   1   2       51.78       56.44      3.75 o
   3   1   2       11.12       17.12      1.18 o
   4   1   2       11.66       11.84      0.89 o
   5   1   2      136.39      138.33      3.28 o
   6   1   2       14.67       12.56      1.18 o
   7   1   2       63.37       57.83      2.07 o
  -8   2   2        9.25       10.93      0.88 o
  -7   2   2       38.11       35.97      1.78 o
  -6   2   2        2.21        1.44      0.50 o
  -5   2   2      200.20      184.60     11.47 o
  -4   2   2     1185.12     1244.73     17.32 o
  -3   2   2      436.11      385.02      8.26 o
  -2   2   2     1869.80     1972.58     22.75 o
  -1   2   2     1411.26     1254.45     12.28 o
   0   2   2        4.75        7.61      0.42 o
   1   2   2     3711.94     3856.23     12.46 o
   2   2   2      956.40      997.20     16.84 o
   3   2   2      167.76      172.64      4.06 o
   4   2   2      386.25      409.02      4.63 o
   5   2   2      132.12      136.84      2.56 o
   6   2   2       10.98        9.91      1.77 o
   7   2   2        1.85        1.75      0.55 o
  -8   3   2        5.39        4.26      0.58 o
  -7   3   2       20.81       19.32      1.31 o
  -6   3   2       67.82       72.75      2.31 o
  -5   3   2        0.22        1.25      3.50 o
  -4   3   2     1849.30     1919.39     21.77 o
  -3   3   2       27.17       36.33      2.59 o
  -2   3   2       93.69       65.70      4.29 o
  -1   3   2      135.74      125.01      5.38 o
   0   3   2      439.06      434.70      6.07 o
   1   3   2      364.33      375.29      4.06 o
   2   3   2       35.58       35.44      1.66 o
   3   3   2      171.58      195.30      4.39 o
   4   3   2        9.56       13.46      0.89 o
   5   3   2        0.44        0.76      0.42 o
   6   3   2       34.68       33.04      2.00 o
   7   3   2       31.51       27.11      1.26 o
  -8   4   2       27.57       30.40      2.06 o
  -7   4   2       17.86       16.62      1.41 o
  -6   4   2        0.11        0.20      0.46 o
  -5   4   2      125.21      136.14      6.87 o
  -4   4   2     6277.80     6598.51    199.87 o
  -3   4   2      526.01      480.15      9.45 o
  -2   4   2       20.03       24.48      2.21 o
  -1   4   2       55.05       52.82      2.28 o
   0   4   2     1678.69     1685.80     19.99 o
   1   4   2     3422.58     3454.63     12.96 o
   2   4   2      273.89      301.21     13.03 o
   3   4   2       12.64       14.68      1.29 o
   4   4   2      530.01      548.26      5.33 o
   5   4   2      288.53      296.36      4.84 o
   6   4   2        6.06        5.14      1.35 o
   7   4   2        1.71        1.89      0.65 o
  -8   5   2       11.47       11.06      1.29 o
  -7   5   2        1.33        1.25      0.88 o
  -6   5   2        2.50        3.77      1.07 o
  -5   5   2        0.39        0.11      0.56 o
  -4   5   2     1383.36     1516.89     19.85 o
  -3   5   2        0.77        0.62      0.74 o
  -2   5   2      184.10      189.71      7.21 o
  -1   5   2      387.51      456.87     10.02 o
   0   5   2     1621.87     1663.15     21.89 o
   1   5   2       65.67       90.04      3.91 o
   2   5   2      333.49      407.11      5.80 o
   3   5   2      135.03      165.44      6.66 o
   4   5   2      104.04      110.16      2.44 o
   5   5   2      103.11      102.51      4.85 o
   6   5   2       62.65       61.34      3.53 o
   7   5   2        0.83        0.74      0.52 o
  -8   6   2        8.18        8.58      1.12 o
  -7   6   2       11.04       11.28      1.58 o
  -6   6   2       68.16       70.20      3.61 o
  -5   6   2      276.21      280.03      6.25 o
  -4   6   2     1140.42     1205.65     25.34 o
  -3   6   2      190.33      194.05      6.29 o
  -2   6   2     1079.42     1178.23     15.54 o
  -1   6   2      519.67      503.12      6.68 o
   0   6   2     2164.05     2150.67     14.55 o
   1   6   2       40.16       33.46      2.55 o
   2   6   2      221.49      223.61     10.37 o
   3   6   2        0.25        1.26      0.84 o
   4   6   2      831.04      837.32      9.02 o
   5   6   2      272.23      272.56      7.83 o
   6   6   2        5.89        6.12      1.28 o
   7   6   2        0.91        0.08      0.40 o
  -8   7   2       44.45       40.04      2.16 o
  -7   7   2       11.04       11.46      1.56 o
  -6   7   2       15.69       15.91      1.81 o
  -5   7   2        7.29        6.53      0.99 o
  -4   7   2      329.52      339.03     13.75 o
  -3   7   2       91.36       85.37      6.32 o
  -2   7   2     1835.02     1849.25     27.17 o
  -1   7   2      326.41      324.08      5.66 o
   0   7   2       32.50       43.01      3.09 o
   1   7   2      230.41      251.84      7.25 o
   2   7   2       25.49       43.49      4.84 o
   3   7   2       45.69       53.16      5.94 o
   4   7   2       93.11       92.65      3.09 o
   5   7   2        0.18       -0.28      0.80 o
   7   7   2        0.05        0.18      0.42 o
  -8   8   2       40.50       40.22      2.04 o
  -7   8   2       11.00       10.83      1.48 o
  -6   8   2      150.32      152.65      5.20 o
  -5   8   2      202.60      198.30      4.53 o
  -4   8   2       67.05       53.32      3.90 o
  -3   8   2      822.54      829.52     13.50 o
  -2   8   2      218.27      240.70      6.32 o
  -1   8   2     1243.59     1166.71     23.17 o
   0   8   2        4.25        8.16      2.31 o
   1   8   2      154.09       83.59      6.22 o
   2   8   2       51.26       50.79      3.79 o
   3   8   2       50.88       48.32      2.64 o
   4   8   2      302.40      317.96      8.66 o
   5   8   2      128.99      130.16      5.22 o
   6   8   2        2.85        2.56      0.58 o
   7   8   2        0.01       -0.02      0.30 o
  -8   9   2        5.42        4.48      0.72 o
  -7   9   2        9.72        9.36      1.26 o
  -6   9   2        2.74        3.27      0.94 o
  -5   9   2       14.04       16.03      1.23 o
  -4   9   2       21.35       15.98      2.69 o
  -3   9   2        1.80        0.99      0.64 o
  -2   9   2       19.73       25.44      2.23 o
  -1   9   2      307.88      332.00     12.59 o
   0   9   2     2070.45     2465.55     33.65 o
   1   9   2       98.00       91.51      6.84 o
   2   9   2       24.75       24.10      2.79 o
   3   9   2      136.31      132.37      3.02 o
   4   9   2      178.77      171.18      4.24 o
   5   9   2        0.53        1.60      0.88 o
   6   9   2       28.44       24.76      1.34 o
  -8  10   2        1.94        1.11      0.31 o
  -7  10   2        0.36       -0.13      0.61 o
  -6  10   2       78.18       87.73      3.77 o
  -5  10   2       97.77      100.60      3.94 o
  -4  10   2      373.02      389.08     10.98 o
  -3  10   2      462.15      427.87     15.36 o
  -2  10   2      430.06      445.38     11.49 o
  -1  10   2     1001.06     1012.20     23.13 o
   0  10   2     1242.45     1248.05     25.49 o
   1  10   2      229.72      219.43     11.09 o
   2  10   2       54.70       42.00      5.28 o
   3  10   2       92.45       82.59      2.43 o
   4  10   2      124.71      117.82      3.51 o
   5  10   2      152.16      157.15      5.38 o
   6  10   2       52.25       47.87      1.72 o
  -8  11   2        5.44        3.98      0.61 o
  -7  11   2       14.89       12.04      1.27 o
  -6  11   2      126.97      120.78      4.24 o
  -5  11   2        1.19        1.09      0.63 o
  -4  11   2      149.11      148.59      3.96 o
  -3  11   2       66.47       64.72      4.08 o
  -2  11   2      168.17      157.83      9.64 o
  -1  11   2       12.06        7.09      2.37 o
   0  11   2      147.01      182.23     10.34 o
   1  11   2       63.29       73.11      6.71 o
   2  11   2       65.26       55.39      2.83 o
   3  11   2       17.50       21.27      1.97 o
   4  11   2       63.39       58.65      2.46 o
   5  11   2       41.37       41.06      1.87 o
   6  11   2        7.87        5.24      0.59 o
  -7  12   2        1.05        1.19      0.45 o
  -6  12   2       80.78       83.24      2.38 o
  -5  12   2        9.98        8.99      1.35 o
  -4  12   2      295.78      298.34      6.69 o
  -3  12   2       73.00       77.22      2.24 o
  -2  12   2        3.83        3.59      1.73 o
  -1  12   2      361.90      363.06     15.16 o
   0  12   2      867.01      875.01     23.65 o
   1  12   2      177.33      172.40     10.70 o
   2  12   2        3.28        5.44      1.00 o
   3  12   2       76.69       74.32      3.66 o
   4  12   2       12.88       13.22      1.00 o
   5  12   2       87.27       88.45      2.54 o
   6  12   2       10.22        8.48      1.02 o
  -7  13   2        1.01        0.53      0.53 o
  -6  13   2       48.41       53.52      2.72 o
  -5  13   2       62.62       65.32      3.41 o
  -4  13   2        0.57        0.35      0.65 o
  -3  13   2      108.26      108.65      2.97 o
  -2  13   2      162.12      173.49      3.55 o
  -1  13   2       39.20       38.76      5.23 o
   0  13   2       19.41       30.78      4.78 o
   1  13   2      182.68      184.32      3.01 o
   2  13   2       33.16       30.91      1.66 o
   3  13   2      278.09      267.58      7.95 o
   4  13   2       30.33       34.23      2.02 o
   5  13   2        4.28        3.98      1.00 o
   6  13   2       49.01       44.88      2.00 o
  -7  14   2        8.20        8.87      0.98 o
  -6  14   2        3.38        2.67      0.79 o
  -5  14   2        2.65        1.51      0.83 o
  -4  14   2       62.57       57.67      3.35 o
  -3  14   2      502.84      495.30      5.16 o
  -2  14   2       28.40       28.42      1.20 o
  -1  14   2      106.28      105.41      2.83 o
   0  14   2      434.59      426.60      4.97 o
   1  14   2      219.19      198.39      4.25 o
   2  14   2       52.60       44.30      1.64 o
   3  14   2        0.43        0.76      0.89 o
   4  14   2        3.26        6.24      1.80 o
   5  14   2       48.49       47.00      2.73 o
   6  14   2       30.76       27.97      1.40 o
  -7  15   2        1.68        1.74      0.49 o
  -6  15   2      145.47      150.85      3.53 o
  -5  15   2       98.81      101.62      2.93 o
  -4  15   2       96.32      102.65      3.04 o
  -3  15   2      182.86      181.75      3.36 o
  -2  15   2      132.27      130.14      2.61 o
  -1  15   2       20.94       18.95      1.30 o
   0  15   2      272.21      285.61      4.03 o
   1  15   2        0.51        1.54      0.36 o
   2  15   2        3.48        3.57      0.57 o
   3  15   2      122.01      109.45      3.48 o
   4  15   2        3.54        2.40      0.74 o
   5  15   2        2.98        3.64      0.92 o
  -6  16   2        9.21        9.14      0.78 o
  -5  16   2       57.36       55.88      2.12 o
  -4  16   2       45.65       47.56      3.24 o
  -3  16   2      456.52      451.30      5.36 o
  -2  16   2       83.83       82.02      2.36 o
  -1  16   2      514.07      502.65      5.55 o
   0  16   2      634.42      615.59      6.64 o
   1  16   2      334.29      326.02      3.88 o
   2  16   2      108.34      107.12      2.69 o
   3  16   2      153.99      153.02      5.90 o
   4  16   2      176.01      185.77      4.08 o
   5  16   2      108.04      103.61      3.41 o
  -6  17   2        3.72        4.68      0.77 o
  -5  17   2        3.60        5.12      1.00 o
  -4  17   2        1.28        0.73      0.77 o
  -3  17   2      142.81      151.51      2.94 o
  -2  17   2       86.84       97.89      3.19 o
  -1  17   2       76.12       67.78      2.20 o
   0  17   2       12.74       16.24      1.09 o
   1  17   2      153.36      144.49      2.74 o
   2  17   2      128.63      128.95      4.47 o
   3  17   2       11.54       10.51      1.13 o
   4  17   2        7.22        5.98      1.12 o
   5  17   2       24.63       20.83      1.39 o
  -6  18   2        8.87        9.51      1.51 o
  -5  18   2       26.90       27.40      1.75 o
  -4  18   2      106.05      108.77      2.86 o
  -3  18   2       12.03       15.36      2.32 o
  -2  18   2      195.25      209.18      3.81 o
  -1  18   2      206.79      196.04      3.71 o
   0  18   2       72.48       67.53      2.15 o
   1  18   2       98.06       90.06      2.06 o
   2  18   2        1.19        1.57      0.50 o
   3  18   2        1.35        1.95      0.56 o
   4  18   2       80.82       79.66      3.19 o
  -5  19   2        3.87        5.69      0.59 o
  -3  19   2       36.91       40.34      2.19 o
  -2  19   2        3.97        5.19      0.70 o
  -1  19   2       57.62       50.42      1.86 o
   0  19   2       81.49       86.80      2.41 o
   1  19   2        0.11        0.00      0.38 o
   2  19   2       31.58       30.30      1.34 o
   3  19   2      101.59       97.57      2.70 o
   4  19   2        0.09       -0.46      0.50 o
  -5  20   2       12.80       12.00      1.15 o
  -4  20   2      182.58      208.87      5.69 o
  -3  20   2        0.21        0.17      0.84 o
  -2  20   2       79.21       79.92      2.91 o
  -1  20   2       16.69       18.84      1.13 o
   0  20   2       25.26       27.04      1.32 o
   1  20   2        8.60        8.87      0.65 o
   2  20   2        0.08        0.48      0.37 o
   3  20   2        3.24        2.88      0.51 o
   4  20   2        3.08        1.70      0.46 o
  -4  21   2       65.66       68.80      2.94 o
  -3  21   2      110.99      120.78      4.47 o
  -2  21   2       70.36       77.41      2.69 o
  -1  21   2       18.16       16.83      1.37 o
   0  21   2       30.45       26.14      1.21 o
   1  21   2        0.16        0.22      0.31 o
   2  21   2        3.58        3.50      0.54 o
   3  21   2       26.54       24.64      1.44 o
  -4  22   2       55.86       58.93      2.31 o
  -3  22   2        6.31        8.31      1.18 o
  -2  22   2       15.10       13.55      1.10 o
  -1  22   2        6.22        6.66      0.83 o
   0  22   2       53.59       52.29      1.97 o
   1  22   2       41.28       44.19      1.26 o
   2  22   2        5.08        4.03      0.66 o
  -3  23   2       65.43       69.40      2.62 o
  -2  23   2       36.24       40.21      2.26 o
  -1  23   2        5.12        5.69      0.68 o
   0  23   2        1.63        1.39      0.41 o
   1  23   2        5.33        3.80      0.71 o
  -2  24   2        2.46        1.78      0.54 o
  -1  24   2       14.74       12.64      1.15 o
   0  24   2       24.99       20.67      1.35 o
  -8   1   3        2.58        1.91      0.52 o
  -7   1   3       94.54       91.95      2.83 o
  -6   1   3       97.83      103.81      3.53 o
  -5   1   3      153.80      134.55      9.46 o
  -4   1   3      285.57      302.65     12.73 o
  -3   1   3       24.77       16.61      1.91 o
  -2   1   3      851.19      759.20     10.52 o
  -1   1   3     3578.95     3418.86     21.00 o
   0   1   3     1679.99     1671.01      7.50 o
   1   1   3       79.53       86.97      2.37 o
   2   1   3      963.22      940.90     10.79 o
   3   1   3      823.44      828.01     11.50 o
   4   1   3      124.48      130.29      2.57 o
   5   1   3       60.71       65.95      1.93 o
   6   1   3        0.68        0.71      0.49 o
  -9   2   3        0.73        1.06      0.35 o
  -8   2   3       22.60       20.87      1.20 o
  -7   2   3       10.76       11.69      1.06 o
  -6   2   3       51.63       49.67      1.84 o
  -5   2   3        2.16        1.43      1.34 o
  -4   2   3      719.19      792.33     14.51 o
  -3   2   3        0.01        4.69      1.70 o
  -2   2   3       81.86       73.12      3.30 o
  -1   2   3     1201.27     1155.13      7.37 o
   0   2   3      637.83      680.39      4.54 o
   1   2   3      306.45      346.43      6.36 o
   2   2   3       60.19       71.51      2.66 o
   3   2   3       13.94       11.95      1.33 o
   4   2   3       21.14       23.09      1.12 o
   5   2   3        6.93        6.15      0.63 o
   6   2   3      167.16      167.40      8.06 o
  -9   3   3        1.33        1.26      0.40 o
  -8   3   3        0.17       -0.15      0.37 o
  -7   3   3       58.33       66.51      2.35 o
  -6   3   3       33.28       33.31      2.16 o
  -5   3   3       30.34       23.47      4.15 o
  -4   3   3      729.65      787.34     14.53 o
  -3   3   3     1647.40     1576.88     26.35 o
  -2   3   3      116.35      104.71      5.96 o
  -1   3   3      122.92       99.60      5.41 o
   0   3   3      281.87      258.43      3.96 o
   1   3   3      841.89      888.54      8.04 o
   2   3   3     3172.07     3388.80     16.03 o
   3   3   3       11.76       13.56      0.87 o
   4   3   3       64.91       64.48      2.11 o
   5   3   3      154.58      166.49      3.60 o
   6   3   3       39.03       35.97      1.61 o
  -8   4   3        2.31        1.16      0.73 o
  -7   4   3       11.38       12.11      1.04 o
  -6   4   3        0.01        1.85      0.55 o
  -5   4   3       25.21       27.24      1.73 o
  -4   4   3     1669.76     1790.85     22.12 o
  -3   4   3      352.14      297.84      7.85 o
  -2   4   3      382.93      361.45     11.62 o
  -1   4   3      268.37      330.26     10.41 o
   0   4   3       90.79      123.08      6.34 o
   1   4   3        5.40        7.14      0.88 o
   2   4   3       63.58       78.69      2.57 o
   3   4   3      101.04      102.36      2.30 o
   4   4   3       39.49       37.42      1.81 o
   5   4   3       66.11       69.38      2.13 o
   6   4   3       13.65       13.01      2.28 o
  -8   5   3        0.19        0.04      0.62 o
  -7   5   3       51.14       54.27      3.20 o
  -6   5   3     1213.19     1270.37     15.03 o
  -5   5   3      246.35      261.34      5.19 o
  -4   5   3      319.02      309.77      9.43 o
  -3   5   3      239.66      213.95      6.74 o
  -2   5   3       34.69       22.80      1.97 o
  -1   5   3     1109.53     1063.63      9.68 o
   0   5   3       48.81       50.10      4.29 o
   1   5   3      503.31      569.82     14.55 o
   2   5   3      606.23      640.80      8.11 o
   3   5   3      521.43      523.84      7.82 o
   4   5   3        0.60        0.74      0.49 o
   5   5   3       43.57       42.50      2.09 o
   6   5   3       28.10       26.34      2.06 o
  -8   6   3       17.88       18.31      1.61 o
  -7   6   3        0.13       -0.19      0.73 o
  -6   6   3      575.40      581.97     10.22 o
  -5   6   3        0.03        0.59      0.80 o
  -4   6   3       25.90       24.87      6.22 o
  -3   6   3       42.52       32.81      2.82 o
  -2   6   3        0.18        4.02      1.02 o
  -1   6   3        2.14       12.10      2.55 o
   0   6   3       39.88       57.47      4.96 o
   1   6   3        5.48        3.78      1.17 o
   2   6   3       53.90       56.95      5.22 o
   3   6   3       96.11       98.73      2.40 o
   4   6   3       69.53       63.78      3.88 o
   5   6   3        3.31        2.80      1.05 o
   6   6   3        2.69        2.83      0.84 o
  -8   7   3        0.02        0.65      0.63 o
  -7   7   3       38.47       39.97      2.69 o
  -6   7   3      806.17      821.45     12.01 o
  -5   7   3      147.49      146.45      4.30 o
  -4   7   3       10.71       10.79      2.82 o
  -3   7   3      127.23      117.64      5.16 o
  -2   7   3     3888.28     3764.65     42.65 o
  -1   7   3      873.34      791.73     19.05 o
   0   7   3      571.77      602.20     16.54 o
   1   7   3       10.94       22.21      3.41 o
   2   7   3       76.66       66.30      6.03 o
   3   7   3      927.48      930.59      7.39 o
   4   7   3       64.24       65.28      2.66 o
   5   7   3        5.07        4.34      1.19 o
   6   7   3       22.17       21.93      1.18 o
  -8   8   3       66.38       64.54      1.85 o
  -7   8   3        0.05        0.00      0.66 o
  -6   8   3        0.03        1.39      0.80 o
  -5   8   3       35.88       36.28      1.98 o
  -4   8   3       17.77       23.21      3.97 o
  -3   8   3       10.42        8.52      2.36 o
  -2   8   3       97.79      111.91      4.23 o
  -1   8   3       21.90       24.07      3.69 o
   0   8   3       28.54       47.40      5.02 o
   1   8   3      205.68      221.61     10.74 o
   2   8   3      221.62      221.24     11.52 o
   3   8   3        2.01        2.04      0.54 o
   4   8   3      112.32      107.65      3.38 o
   5   8   3        1.47        0.57      0.65 o
   6   8   3        4.47        4.04      0.55 o
  -8   9   3        6.93        8.32      0.70 o
  -7   9   3       31.66       31.47      2.23 o
  -6   9   3      122.05      131.45      4.70 o
  -5   9   3       72.84       76.63      4.91 o
  -4   9   3       16.30       19.46      2.43 o
  -3   9   3      700.72      655.04     26.32 o
  -2   9   3     1067.35     1059.83     24.59 o
  -1   9   3        2.36        5.96      2.30 o
   0   9   3      132.36      141.06      8.91 o
   1   9   3       11.14       12.50      2.94 o
   2   9   3      597.72      614.61      9.22 o
   3   9   3      577.37      584.94      5.71 o
   4   9   3        8.99        8.06      1.03 o
   5   9   3        0.01        0.07      0.63 o
   6   9   3       22.24       19.69      0.97 o
  -8  10   3       58.79       51.18      1.47 o
  -7  10   3       12.51       13.15      1.43 o
  -6  10   3       90.82       99.78      3.99 o
  -5  10   3        5.49        4.40      0.76 o
  -4  10   3       34.26       32.42      2.32 o
  -3  10   3       88.79       84.86      7.48 o
  -2  10   3      671.27      700.78     20.85 o
  -1  10   3      184.39      196.67     11.06 o
   0  10   3        1.28        2.64      1.80 o
   1  10   3      459.03      453.04     17.10 o
   2  10   3      456.82      481.31      8.51 o
   3  10   3       39.11       42.47      1.64 o
   4  10   3       12.66       15.20      1.31 o
   5  10   3        0.05       -0.28      0.61 o
   6  10   3       21.35       18.82      0.86 o
  -8  11   3        2.21        1.76      0.52 o
  -7  11   3        1.57        0.74      0.55 o
  -6  11   3       21.95       22.47      1.89 o
  -5  11   3      219.27      218.67      5.17 o
  -4  11   3        9.17       12.72      2.00 o
  -3  11   3      335.77      344.53      8.40 o
  -2  11   3        1.90        6.75      2.39 o
  -1  11   3      243.99      225.70     12.24 o
   0  11   3        1.69       -0.94      1.43 o
   1  11   3       13.81       17.43      1.62 o
   2  11   3      178.77      173.23      3.59 o
   3  11   3      222.46      209.22      4.59 o
   4  11   3      249.21      234.28      4.72 o
   5  11   3       20.10       19.25      1.18 o
   6  11   3        4.94        4.88      0.63 o
  -8  12   3       10.58       12.52      0.93 o
  -7  12   3       41.90       43.32      1.78 o
  -6  12   3       14.04       16.08      1.52 o
  -5  12   3       48.72       52.74      2.98 o
  -4  12   3       50.32       46.96      4.23 o
  -3  12   3      110.66      111.79      2.47 o
  -2  12   3       17.10       13.86      3.37 o
  -1  12   3       56.35       54.58      6.40 o
   0  12   3       19.16       16.19      1.56 o
   1  12   3      451.85      446.56      8.27 o
   2  12   3      133.03      124.94      3.10 o
   3  12   3        0.62        0.71      0.95 o
   4  12   3        7.05       10.06      2.45 o
   5  12   3        0.64        0.02      0.61 o
  -7  13   3        0.12        0.30      0.53 o
  -6  13   3        3.10        2.19      0.86 o
  -5  13   3      210.84      216.75      4.33 o
  -4  13   3       87.52       90.74      2.92 o
  -3  13   3      305.57      299.42      5.26 o
  -2  13   3      184.65      181.98      3.57 o
  -1  13   3      348.16      363.31      5.52 o
   0  13   3       13.76       11.60      1.42 o
   1  13   3       14.89       16.20      1.19 o
   2  13   3      315.30      307.19      8.36 o
   3  13   3      150.61      153.42      5.99 o
   4  13   3      425.52      431.83     10.01 o
   5  13   3       61.22       66.07      2.93 o
  -7  14   3        0.14        0.70      0.54 o
  -6  14   3        0.13       -0.21      0.69 o
  -5  14   3      201.96      213.14      4.28 o
  -4  14   3       66.77       78.01      2.68 o
  -3  14   3       20.01       18.35      1.24 o
  -2  14   3        3.57        6.86      0.80 o
  -1  14   3        3.08        4.24      0.66 o
   0  14   3      317.62      303.68      4.98 o
   1  14   3       42.14       39.28      1.97 o
   2  14   3       47.91       52.10      2.41 o
   3  14   3      114.58      109.44      4.49 o
   4  14   3      170.29      175.17      6.26 o
   5  14   3       10.14        9.35      1.10 o
  -7  15   3       16.35       16.29      1.22 o
  -6  15   3       33.87       34.79      2.26 o
  -5  15   3       88.96       94.78      2.83 o
  -4  15   3        0.31        0.57      0.59 o
  -3  15   3      459.73      428.61      6.37 o
  -2  15   3      300.31      265.19      5.25 o
  -1  15   3        1.98        1.57      0.41 o
   0  15   3       34.17       29.21      1.71 o
   1  15   3      103.36      104.11      3.18 o
   2  15   3      298.64      304.72     11.71 o
   3  15   3      283.72      298.36     10.03 o
   4  15   3        7.47        7.85      0.91 o
   5  15   3        0.34       -0.11      0.41 o
  -7  16   3        1.90        2.64      0.52 o
  -6  16   3        0.37        0.30      0.57 o
  -5  16   3        6.42        6.79      1.17 o
  -4  16   3      126.45      130.17      4.66 o
  -3  16   3       67.36       58.50      2.44 o
  -2  16   3        4.03        6.59      0.75 o
  -1  16   3        7.29        8.70      0.84 o
   0  16   3       23.39       25.68      1.65 o
   1  16   3      208.02      184.69      4.21 o
   2  16   3       42.65       38.05      2.41 o
   3  16   3       38.83       34.27      1.86 o
   4  16   3        6.73        5.89      1.02 o
  -6  17   3       71.90       74.02      2.70 o
  -5  17   3       24.95       25.81      1.95 o
  -4  17   3        2.08        2.34      0.85 o
  -3  17   3      151.45      140.27      3.00 o
  -2  17   3      547.61      578.77      6.01 o
  -1  17   3       90.01       93.89      2.53 o
   0  17   3       38.81       43.01      2.13 o
   1  17   3        2.74        2.37      0.64 o
   2  17   3       48.15       48.63      2.78 o
   3  17   3       99.99      102.53      3.41 o
   4  17   3        4.60        4.82      0.83 o
  -6  18   3       10.84       12.87      1.01 o
  -5  18   3        4.06        4.86      0.88 o
  -4  18   3      122.72      131.15      3.59 o
  -3  18   3       59.99       60.57      2.24 o
  -2  18   3       97.86       93.95      2.56 o
  -1  18   3       89.52       82.78      2.35 o
   0  18   3        2.88        1.36      0.57 o
   1  18   3      223.40      207.02      8.94 o
   2  18   3       20.14       20.66      1.67 o
   3  18   3        3.70        3.85      0.64 o
   4  18   3       14.12       12.60      1.05 o
  -5  19   3       19.45       21.67      1.24 o
  -4  19   3        2.36        4.45      1.36 o
  -3  19   3        3.07        3.87      0.66 o
  -2  19   3       68.54       79.37      2.27 o
  -1  19   3      200.45      216.60      3.67 o
   0  19   3        1.63        0.94      0.52 o
   1  19   3       12.83       15.23      1.79 o
   2  19   3       42.31       43.60      1.79 o
   3  19   3       66.26       65.49      2.15 o
  -5  20   3       54.07       63.21      2.55 o
  -4  20   3        1.01        1.01      0.68 o
  -3  20   3        0.42       -0.02      0.74 o
  -2  20   3        2.67        2.65      0.52 o
  -1  20   3        2.20        0.98      0.40 o
   0  20   3      133.94      136.98      3.38 o
   1  20   3       29.16       26.09      2.14 o
   2  20   3        9.62        8.53      0.75 o
   3  20   3        5.08        4.43      0.63 o
  -4  21   3       30.18       33.23      2.03 o
  -3  21   3        0.13        0.58      0.62 o
  -2  21   3        1.45        1.39      0.49 o
  -1  21   3       44.33       43.05      1.44 o
   0  21   3       22.25       20.92      1.25 o
   1  21   3        5.29        4.50      0.93 o
   2  21   3        9.09        9.64      1.07 o
  -4  22   3        1.55        1.20      0.50 o
  -3  22   3       11.67       10.43      1.18 o
  -2  22   3       17.21       14.78      1.47 o
  -1  22   3       13.42       12.42      0.88 o
   0  22   3       78.36       66.14      1.86 o
   1  22   3       45.52       42.50      2.00 o
  -3  23   3        1.54        1.73      0.47 o
  -2  23   3       72.78       68.43      2.57 o
  -1  23   3       20.58       17.03      1.29 o
  -8   0   4       14.59       14.13      1.46 o
  -7   0   4        2.52        2.41      0.98 o
  -6   0   4        4.43        2.31      0.67 o
  -5   0   4      304.60      309.23      7.32 o
  -4   0   4       51.95       45.25      5.12 o
  -3   0   4     1910.84     1660.89     27.73 o
  -2   0   4        1.79        2.81      1.10 o
  -1   0   4       18.67       11.73      1.00 o
   0   0   4     4636.30     4800.25     20.91 o
   1   0   4       65.05       71.53      3.02 o
   2   0   4       16.19       11.73      1.54 o
   3   0   4       14.64       13.22      1.27 o
   4   0   4      930.81      939.46      9.97 o
   5   0   4      117.79      115.57      4.72 o
   6   0   4      203.03      193.35      4.22 o
  -9   1   4        0.40        0.28      0.32 o
  -8   1   4        1.52        0.61      0.67 o
  -7   1   4        0.01       -0.23      0.53 o
  -6   1   4       12.26       13.56      1.02 o
  -5   1   4       14.71       23.12      1.24 o
  -4   1   4        0.76       -0.79      0.99 o
  -3   1   4      280.74      271.85     11.31 o
  -2   1   4      221.83      227.09      6.26 o
  -1   1   4      222.78      231.46      3.43 o
   0   1   4      586.54      741.67      9.31 o
   1   1   4       48.43       61.08      1.98 o
   2   1   4        8.50       10.98      1.04 o
   3   1   4       95.62      105.03      2.05 o
   4   1   4       22.65       21.48      1.13 o
   5   1   4       23.66       23.99      1.57 o
   6   1   4        0.09        0.55      0.47 o
  -9   2   4       20.27       19.19      1.17 o
  -8   2   4       59.83       64.52      2.06 o
  -7   2   4       51.11       50.28      3.18 o
  -6   2   4       43.28       42.39      1.90 o
  -5   2   4       17.48       18.39      3.40 o
  -4   2   4      170.13      128.54      9.04 o
  -3   2   4      357.81      327.92     12.63 o
  -2   2   4      218.47      185.04      5.66 o
  -1   2   4      474.06      501.56      4.52 o
   0   2   4     2350.57     2387.72      9.83 o
   1   2   4     1317.58     1275.42      8.96 o
   2   2   4      172.71      180.10      3.82 o
   3   2   4       26.60       29.57      1.12 o
   4   2   4       52.66       53.21      1.71 o
   5   2   4       45.92       47.09      2.11 o
   6   2   4       36.63       36.51      1.26 o
  -9   3   4        0.27        0.12      0.30 o
  -8   3   4       15.32       14.03      0.98 o
  -7   3   4        0.65        0.09      0.94 o
  -6   3   4      319.14      329.38      6.35 o
  -5   3   4        3.94        1.13      0.88 o
  -4   3   4       11.96        8.98      1.75 o
  -3   3   4        0.90        0.07      1.17 o
  -2   3   4      400.28      401.89     12.52 o
  -1   3   4        1.40        2.29      0.47 o
   0   3   4        0.81        2.86      0.60 o
   1   3   4       57.13       55.44      2.77 o
   2   3   4       12.46       16.26      0.97 o
   3   3   4       44.43       45.85      1.37 o
   4   3   4      188.08      189.82      3.14 o
   5   3   4        4.43        4.58      0.75 o
  -9   4   4       14.50       16.41      1.08 o
  -8   4   4        7.48        9.15      1.27 o
  -7   4   4       29.39       32.67      1.64 o
  -6   4   4      134.22      142.80      3.36 o
  -5   4   4      193.64      210.01      4.61 o
  -4   4   4      553.56      511.30     12.38 o
  -3   4   4      195.52      137.28      5.68 o
  -2   4   4      421.06      419.41     13.53 o
  -1   4   4      450.33      464.35      4.91 o
   0   4   4      501.46      486.11     13.58 o
   1   4   4      473.18      438.50      7.55 o
   2   4   4      113.47      110.07      2.45 o
   3   4   4       83.16       71.84      1.72 o
   4   4   4        4.89        5.76      0.72 o
   5   4   4       93.70       96.15      2.80 o
   6   4   4        2.71        3.39      0.67 o
  -8   5   4       11.75       11.10      0.88 o
  -7   5   4       10.51       10.92      1.57 o
  -6   5   4      254.15      267.12      7.00 o
  -5   5   4       45.44       39.01      2.11 o
  -4   5   4      350.43      344.41     10.21 o
  -3   5   4       66.84       55.84      3.67 o
  -2   5   4        7.87       11.38      1.45 o
  -1   5   4      131.51      159.79      8.33 o
   0   5   4      862.51      943.62     20.11 o
   1   5   4      250.69      245.06     10.50 o
   2   5   4       10.42       14.24      1.14 o
   3   5   4      157.66      166.76      3.35 o
   4   5   4       42.53       46.54      1.81 o
   5   5   4        0.81        0.76      0.76 o
   6   5   4       12.22        9.05      0.62 o
  -8   6   4       91.97       90.19      2.42 o
  -7   6   4       14.14       18.12      1.92 o
  -6   6   4      276.25      299.16      7.38 o
  -5   6   4      506.52      513.33      9.10 o
  -4   6   4      499.47      510.48     20.02 o
  -3   6   4      305.16      282.35      8.15 o
  -2   6   4       99.36       80.39      6.58 o
  -1   6   4      589.42      597.76     16.83 o
   0   6   4      599.66      574.82     16.70 o
   1   6   4      316.39      337.08     13.16 o
   2   6   4        1.05        1.04      0.91 o
   3   6   4      218.26      221.35      3.24 o
   4   6   4       61.28       58.98      2.50 o
   5   6   4       74.31       79.54      3.68 o
   6   6   4        6.92        5.00      0.69 o
  -8   7   4       27.31       20.20      1.09 o
  -7   7   4        0.45       -0.16      0.82 o
  -6   7   4        0.66        1.48      0.89 o
  -5   7   4        1.59        1.17      0.63 o
  -4   7   4      480.63      495.92     12.41 o
  -3   7   4       59.38       74.51      4.23 o
  -2   7   4        0.80       -0.49      1.46 o
  -1   7   4      199.49      217.02     10.77 o
   0   7   4       72.66       76.00      6.55 o
   1   7   4       70.21       75.38      6.59 o
   2   7   4       77.74       72.29      1.77 o
   3   7   4      110.77      113.01      2.74 o
   4   7   4        5.65        5.55      0.86 o
   5   7   4       10.29       11.72      1.47 o
  -8   8   4      326.18      319.89      4.01 o
  -7   8   4       62.15       57.41      4.19 o
  -6   8   4        9.10        9.40      1.45 o
  -5   8   4       33.47       32.46      1.92 o
  -4   8   4      453.73      443.53      8.02 o
  -3   8   4      308.32      264.46     13.12 o
  -2   8   4       65.95       61.95      6.22 o
  -1   8   4       49.92       47.87      5.45 o
   0   8   4       80.32       81.34      7.01 o
   1   8   4     1704.03     1621.73     31.88 o
   2   8   4       13.00       12.32      1.18 o
   3   8   4       26.88       28.09      1.41 o
   4   8   4       10.72       10.44      1.56 o
   5   8   4       10.85       11.44      1.34 o
  -8   9   4       80.26       74.99      1.88 o
  -7   9   4        5.57        5.56      0.76 o
  -6   9   4        3.46        3.73      1.04 o
  -5   9   4        1.34        0.92      0.62 o
  -4   9   4       99.27      104.96      2.62 o
  -3   9   4       17.46       14.00      3.18 o
  -2   9   4      148.18      188.55     11.19 o
  -1   9   4      160.78      143.77      9.69 o
   0   9   4      124.70      118.02      8.83 o
   1   9   4      119.19      127.88      3.03 o
   2   9   4      532.59      519.18      5.31 o
   3   9   4        4.85        5.97      0.72 o
   4   9   4        5.80        4.66      1.07 o
   5   9   4       21.29       18.48      1.54 o
  -8  10   4        3.83        4.19      0.53 o
  -7  10   4       42.59       46.62      1.90 o
  -6  10   4        4.48        4.69      0.76 o
  -5  10   4       74.75       77.87      2.55 o
  -4  10   4      263.53      250.84      4.08 o
  -3  10   4      203.30      179.01      6.35 o
  -2  10   4       79.83       75.77      7.40 o
  -1  10   4      364.99      399.11     16.64 o
   0  10   4      305.28      308.95     11.48 o
   1  10   4      544.94      574.27      6.56 o
   2  10   4       34.50       37.54      1.55 o
   3  10   4      119.16      121.82      2.78 o
   4  10   4       73.34       70.31      3.38 o
   5  10   4       34.94       37.15      1.47 o
  -8  11   4        7.25        6.73      0.51 o
  -7  11   4       58.85       60.38      3.79 o
  -6  11   4        0.11       -0.09      0.48 o
  -5  11   4        4.75        3.77      0.89 o
  -4  11   4        4.84        4.91      3.10 o
  -3  11   4      146.06      145.51      4.34 o
  -2  11   4       17.18       13.75      1.37 o
  -1  11   4       13.77       16.09      1.14 o
   0  11   4       95.98      105.25      3.99 o
   1  11   4       12.46       10.70      0.99 o
   2  11   4      965.08      972.61      9.52 o
   3  11   4       17.52       17.53      1.07 o
   4  11   4        7.58        6.54      1.06 o
   5  11   4        7.87        5.78      0.88 o
  -8  12   4        0.20        0.11      0.30 o
  -7  12   4       84.10       86.79      2.22 o
  -6  12   4        0.73        0.78      0.44 o
  -5  12   4      324.22      333.24      7.85 o
  -4  12   4        9.08       19.43      1.94 o
  -3  12   4        0.77        0.55      1.34 o
  -2  12   4      107.05       90.83      3.47 o
  -1  12   4      379.80      379.48      9.36 o
   0  12   4     1425.09     1472.59     29.14 o
   1  12   4      669.40      666.48     10.58 o
   2  12   4      434.14      433.99      6.36 o
   3  12   4        1.57        1.02      0.67 o
   4  12   4      142.22      140.24      4.76 o
   5  12   4       15.51       15.42      1.21 o
  -7  13   4       12.51       13.33      1.32 o
  -6  13   4       16.19       18.82      1.87 o
  -5  13   4       20.65       18.73      1.98 o
  -4  13   4      162.26      160.41      5.38 o
  -3  13   4        7.68        7.77      1.32 o
  -2  13   4      105.73      104.03      2.80 o
  -1  13   4       29.89       27.42      2.17 o
   0  13   4        9.03        7.51      1.31 o
   1  13   4      201.31      220.52      7.04 o
   2  13   4        2.55        7.68      2.12 o
   3  13   4       36.87       36.30      1.44 o
   4  13   4        7.57        6.88      1.11 o
   5  13   4        0.12        0.08      0.29 o
  -7  14   4       22.03       20.83      1.51 o
  -6  14   4        0.46        0.07      0.69 o
  -5  14   4      312.54      307.25      7.33 o
  -4  14   4       85.39       78.66      3.85 o
  -3  14   4       44.59       42.67      2.84 o
  -2  14   4       19.71       23.35      1.25 o
  -1  14   4       12.15       18.43      2.14 o
   0  14   4      558.04      547.11     10.98 o
   1  14   4      395.80      384.88      8.78 o
   2  14   4      107.44       94.34      2.37 o
   3  14   4       10.02       11.28      1.10 o
   4  14   4       80.92       85.81      3.25 o
  -7  15   4        2.12        2.14      0.57 o
  -6  15   4       77.09       77.34      3.25 o
  -5  15   4        0.30        1.26      0.89 o
  -4  15   4       11.07       10.48      1.49 o
  -3  15   4        3.19        2.97      1.13 o
  -2  15   4       28.18       35.15      1.54 o
  -1  15   4      176.07      168.16      6.14 o
   0  15   4       15.38       14.39      1.93 o
   1  15   4       47.10       43.57      2.04 o
   2  15   4      126.05      115.87      7.08 o
   3  15   4       27.66       29.93      1.60 o
   4  15   4        3.09        3.31      0.73 o
  -6  16   4        2.73        2.48      0.81 o
  -5  16   4       23.14       21.36      1.91 o
  -4  16   4       55.16       61.22      3.30 o
  -3  16   4       12.13       14.44      1.27 o
  -2  16   4       48.30       43.45      1.70 o
  -1  16   4       17.15       15.45      1.81 o
   0  16   4       61.20       63.76      3.82 o
   1  16   4       95.32       98.68      7.11 o
   2  16   4       12.14       12.72      1.46 o
   3  16   4       53.39       54.28      2.87 o
   4  16   4       33.79       32.16      1.56 o
  -6  17   4       29.01       30.51      1.20 o
  -5  17   4       19.12       20.27      1.75 o
  -4  17   4        8.26        5.88      0.82 o
  -3  17   4       14.80       18.60      1.55 o
  -2  17   4       31.81       38.03      1.59 o
  -1  17   4       64.47       59.43      2.38 o
   0  17   4        2.61        3.37      1.12 o
   1  17   4       23.53       20.25      2.15 o
   2  17   4       63.09       64.21      3.19 o
   3  17   4        0.12        0.19      0.38 o
  -6  18   4        2.24        1.84      0.51 o
  -5  18   4        6.75        7.58      0.75 o
  -4  18   4       74.74       78.93      2.45 o
  -3  18   4       14.03       17.63      1.07 o
  -2  18   4       40.69       41.28      2.00 o
  -1  18   4       89.35       88.85      2.82 o
   0  18   4       20.87       24.51      2.33 o
   1  18   4      114.23      119.36      4.77 o
   2  18   4        4.85        5.01      0.89 o
   3  18   4        1.19        0.53      0.52 o
  -5  19   4        0.79        0.82      0.26 o
  -4  19   4       31.62       32.25      1.66 o
  -3  19   4        1.21        1.34      0.51 o
  -2  19   4       42.48       37.54      1.83 o
  -1  19   4      103.47      104.36      2.89 o
   0  19   4        0.12        0.53      0.73 o
   1  19   4        6.48        4.51      1.06 o
   2  19   4       19.53       22.46      1.76 o
  -5  20   4       24.56       20.80      1.36 o
  -4  20   4      172.25      166.22      3.30 o
  -3  20   4      150.11      146.32      3.14 o
  -2  20   4       99.17       89.10      2.53 o
  -1  20   4        6.58        5.62      0.71 o
   0  20   4       49.63       55.16      2.95 o
   1  20   4       41.89       41.73      2.40 o
   2  20   4       29.06       28.34      1.69 o
  -4  21   4        0.96        0.49      0.38 o
  -3  21   4       15.87       17.79      0.99 o
  -2  21   4       52.22       46.19      1.65 o
  -1  21   4       60.55       57.43      2.72 o
   0  21   4        6.53        7.82      1.08 o
   1  21   4        5.74        5.53      0.83 o
  -3  22   4       62.39       58.78      2.13 o
  -2  22   4        1.28        0.91      0.30 o
  -1  22   4        8.16        6.65      0.84 o
   0  22   4       26.77       24.19      1.45 o
  -8   1   5       27.61       27.90      1.38 o
  -7   1   5       41.95       50.83      2.14 o
  -6   1   5       40.02       38.40      1.90 o
  -5   1   5       80.40       74.01      2.31 o
  -4   1   5       21.03       29.34      4.42 o
  -3   1   5      430.75      446.19     10.67 o
  -2   1   5     2620.49     2689.42     46.03 o
  -1   1   5      404.56      374.59      5.83 o
   0   1   5       88.44       96.48      2.46 o
   1   1   5      126.13      123.39      1.75 o
   2   1   5      747.73      725.60      5.14 o
   3   1   5      339.61      368.60      4.44 o
   4   1   5      130.21      154.59      4.01 o
   5   1   5        1.11        1.03      0.41 o
  -9   2   5        2.05        1.81      0.43 o
  -8   2   5        5.86        4.51      0.78 o
  -7   2   5        0.84        0.60      0.51 o
  -6   2   5       34.86       36.36      1.82 o
  -5   2   5       22.88       22.03      1.35 o
  -4   2   5        8.21        5.23      1.87 o
  -3   2   5        3.19        2.42      1.33 o
  -2   2   5      763.24      774.40     18.62 o
  -1   2   5       64.72       49.66      3.65 o
   0   2   5        3.20        2.30      0.66 o
   1   2   5        4.83        6.15      0.44 o
   2   2   5      235.81      247.47      3.03 o
   3   2   5        2.22        2.31      0.43 o
   4   2   5      130.90      137.01      3.75 o
   5   2   5        4.97        4.47      0.59 o
  -9   3   5        1.97        2.30      0.51 o
  -8   3   5        2.44        3.40      0.56 o
  -7   3   5       49.07       58.17      2.22 o
  -6   3   5      184.64      189.23      4.05 o
  -5   3   5      335.05      311.66      7.62 o
  -4   3   5       98.58       88.08      2.97 o
  -3   3   5       27.41       23.12      3.76 o
  -2   3   5      193.19      156.96      8.69 o
  -1   3   5      568.07      513.78     14.30 o
   0   3   5        0.45        2.85      0.76 o
   1   3   5        0.17        0.24      0.30 o
   2   3   5      465.70      467.42      4.73 o
   3   3   5      161.55      172.08      3.02 o
   4   3   5       59.86       70.12      2.79 o
   5   3   5        2.10        1.44      0.50 o
  -8   4   5        3.46        3.65      0.89 o
  -7   4   5       25.03       24.80      1.43 o
  -6   4   5      182.63      199.67      3.25 o
  -5   4   5        1.15        0.61      0.56 o
  -4   4   5       51.59       52.94      2.33 o
  -3   4   5        0.83        1.50      1.42 o
  -2   4   5       49.50       57.07      5.46 o
  -1   4   5        4.70        7.51      2.03 o
   0   4   5       14.60       17.47      1.51 o
   1   4   5       88.94       91.59      2.88 o
   2   4   5       83.82       82.86      2.34 o
   3   4   5       83.29       91.47      2.20 o
   4   4   5       23.09       24.99      1.57 o
   5   4   5        0.78        0.01      0.44 o
  -8   5   5       38.31       38.15      2.30 o
  -7   5   5       28.45       29.99      1.56 o
  -6   5   5      282.13      299.52      5.05 o
  -5   5   5       23.47       20.17      0.98 o
  -4   5   5      174.37      160.65      4.08 o
  -3   5   5       99.38       78.46      7.17 o
  -2   5   5      349.74      319.34     13.07 o
  -1   5   5     1672.50     1597.27     28.21 o
   0   5   5      110.19      114.93      3.71 o
   1   5   5       25.04       23.49      1.91 o
   2   5   5       44.24       49.00      2.20 o
   3   5   5      123.54      135.73      2.63 o
   4   5   5        0.28       -0.12      0.44 o
   5   5   5        1.50        1.92      0.63 o
  -8   6   5       74.51       74.16      3.09 o
  -7   6   5        5.37        4.94      1.40 o
  -6   6   5        6.67        8.00      0.96 o
  -5   6   5        9.67        7.50      0.97 o
  -4   6   5       75.57       92.27      2.61 o
  -3   6   5      268.20      280.19     13.88 o
  -2   6   5      289.94      270.49     12.60 o
  -1   6   5      164.92      166.93      9.56 o
   0   6   5        2.77        5.23      0.66 o
   1   6   5       63.25       58.80      2.27 o
   2   6   5      123.19      128.51      2.91 o
   3   6   5       15.27       14.01      0.88 o
   4   6   5        0.30        0.17      0.67 o
   5   6   5        7.33        6.02      0.85 o
  -8   7   5       87.18       82.27      3.01 o
  -7   7   5       87.70       88.82      2.62 o
  -6   7   5       26.45       26.74      1.63 o
  -5   7   5       90.25       82.10      2.68 o
  -4   7   5        0.39       -0.02      0.40 o
  -3   7   5        0.45        1.65      0.92 o
  -2   7   5      365.59      358.53     15.11 o
  -1   7   5      107.74       97.15      7.66 o
   0   7   5      234.05      223.28      4.01 o
   1   7   5      670.71      656.84      7.44 o
   2   7   5        6.69        6.42      0.76 o
   3   7   5       62.20       70.24      2.16 o
   4   7   5       91.84       92.36      3.91 o
   5   7   5        0.59        0.43      0.39 o
  -8   8   5       31.45       30.82      1.28 o
  -7   8   5       14.15       13.23      1.07 o
  -6   8   5        4.94        2.77      0.68 o
  -5   8   5        7.49        5.57      0.84 o
  -4   8   5        0.48        0.59      0.76 o
  -3   8   5      425.01      431.38      5.34 o
  -2   8   5      206.03      218.71      5.26 o
  -1   8   5       41.61       40.70      1.76 o
   0   8   5      552.74      532.72      6.14 o
   1   8   5       20.30       20.01      2.22 o
   2   8   5        0.01        0.67      0.37 o
   3   8   5        5.27        3.68      0.76 o
   4   8   5        6.68        6.49      1.14 o
   5   8   5       13.94       11.27      1.44 o
  -8   9   5        7.45        7.36      0.60 o
  -7   9   5       50.00       56.93      2.03 o
  -6   9   5       11.35        9.59      1.00 o
  -5   9   5      116.95      125.93      3.34 o
  -4   9   5       20.17       16.24      1.16 o
  -3   9   5      174.16      172.30      3.44 o
  -2   9   5      482.89      484.45      5.70 o
  -1   9   5      665.19      662.18      6.78 o
   0   9   5      497.11      507.65      6.15 o
   1   9   5      391.93      398.25      6.49 o
   2   9   5      180.59      186.48      3.39 o
   3   9   5       14.19       14.26      0.94 o
   4   9   5      110.13      104.06      3.62 o
  -8  10   5        0.01        0.23      0.27 o
  -7  10   5       30.49       28.68      1.42 o
  -6  10   5        2.96        1.89      0.59 o
  -5  10   5        4.85        3.45      0.69 o
  -4  10   5        8.22        4.70      0.88 o
  -3  10   5       40.70       39.78      3.11 o
  -2  10   5      170.99      174.40      3.48 o
  -1  10   5       10.21        9.84      0.96 o
   0  10   5     1271.56     1254.93     19.84 o
   1  10   5       33.47       34.11      1.86 o
   2  10   5       29.68       30.36      1.41 o
   3  10   5        3.18        2.30      0.52 o
   4  10   5        2.20        1.98      0.59 o
  -7  11   5       70.09       72.05      3.05 o
  -6  11   5      173.60      176.29      7.69 o
  -5  11   5       24.69       21.70      1.41 o
  -4  11   5      170.89      180.74      5.82 o
  -3  11   5        9.51        7.88      3.74 o
  -2  11   5      691.80      665.94      9.97 o
  -1  11   5     1677.54     1724.23     12.76 o
   0  11   5        0.34        2.07      0.61 o
   1  11   5        0.11        0.82      0.86 o
   2  11   5      209.46      216.57      4.45 o
   3  11   5       89.49       87.22      2.01 o
   4  11   5       16.06       13.68      1.01 o
  -7  12   5       18.87       17.79      1.04 o
  -6  12   5        0.74        0.64      0.42 o
  -5  12   5        1.81        2.21      0.94 o
  -4  12   5        0.17       -0.33      0.85 o
  -3  12   5        3.34        5.74      1.27 o
  -2  12   5        0.88        1.29      0.71 o
  -1  12   5       39.39       33.51      2.74 o
   0  12   5      131.16      129.05      3.39 o
   1  12   5       42.12       39.65      2.93 o
   2  12   5        7.51        9.90      1.26 o
   3  12   5       19.98       18.18      1.14 o
   4  12   5        0.04        0.01      0.39 o
  -7  13   5       57.55       55.92      2.45 o
  -6  13   5       28.18       30.15      2.28 o
  -5  13   5        0.39       -0.37      0.89 o
  -4  13   5        1.09        1.16      0.89 o
  -3  13   5       63.87       63.21      3.57 o
  -2  13   5      389.70      407.25      6.47 o
  -1  13   5      341.12      331.09      8.42 o
   0  13   5      278.93      276.93      7.69 o
   1  13   5       29.33       28.19      1.62 o
   2  13   5      296.64      290.44      5.94 o
   3  13   5       58.34       54.35      1.91 o
   4  13   5        4.27        5.24      0.70 o
  -7  14   5        5.99        6.54      0.86 o
  -6  14   5       21.47       25.09      1.98 o
  -5  14   5       14.57       14.49      1.77 o
  -4  14   5        1.48       -0.21      0.83 o
  -3  14   5      127.02      121.22      4.91 o
  -2  14   5      140.51      154.32      5.83 o
  -1  14   5        9.37        8.01      1.56 o
   0  14   5       13.19       11.39      1.72 o
   1  14   5       16.39       18.09      2.24 o
   2  14   5        5.38        3.38      0.67 o
   3  14   5        0.60        1.09      0.41 o
  -7  15   5        7.32        7.46      0.82 o
  -6  15   5        1.99        1.70      0.71 o
  -5  15   5        0.40        0.61      0.76 o
  -4  15   5        0.10        1.17      0.90 o
  -3  15   5       39.89       45.45      2.21 o
  -2  15   5      203.16      224.18      7.00 o
  -1  15   5      175.64      165.30      6.04 o
   0  15   5      132.02      126.58      5.20 o
   1  15   5       45.14       45.02      2.42 o
   2  15   5       46.14       48.57      1.43 o
   3  15   5       12.78       13.37      1.13 o
  -6  16   5        4.49        4.87      0.87 o
  -5  16   5        1.52        2.72      0.90 o
  -4  16   5       32.80       35.81      1.87 o
  -3  16   5       14.64       18.22      1.57 o
  -2  16   5       27.31       28.10      2.54 o
  -1  16   5       42.29       38.75      2.91 o
   0  16   5        2.57        1.22      0.91 o
   1  16   5       32.46       38.18      1.69 o
   2  16   5        3.90        3.66      0.54 o
  -6  17   5       15.16       17.11      1.27 o
  -5  17   5       34.43       33.86      1.53 o
  -4  17   5       24.27       25.54      1.51 o
  -3  17   5        2.12        2.62      0.68 o
  -2  17   5      100.45      107.20      4.71 o
  -1  17   5       66.67       60.57      3.51 o
   0  17   5      134.38      135.69      5.07 o
   1  17   5       29.52       33.19      2.39 o
   2  17   5       22.34       25.31      1.78 o
  -5  18   5       11.92       11.25      0.67 o
  -4  18   5      131.46      119.98      2.87 o
  -3  18   5       42.54       41.78      1.77 o
  -2  18   5        0.72        0.85      0.82 o
  -1  18   5       16.20       12.77      1.65 o
   0  18   5       30.73       33.70      1.45 o
   1  18   5       29.14       32.66      2.18 o
   2  18   5       10.06        9.02      1.02 o
  -5  19   5        3.14        3.16      0.42 o
  -4  19   5        1.54        2.19      0.47 o
  -3  19   5        9.03        8.47      0.78 o
  -2  19   5       27.77       31.56      2.27 o
  -1  19   5       72.53       76.59      3.46 o
   0  19   5        1.28        0.62      0.56 o
   1  19   5        3.62        3.78      0.79 o
  -4  20   5        6.28        5.07      0.49 o
  -3  20   5       51.14       48.02      3.75 o
  -2  20   5        2.31        2.03      0.72 o
  -1  20   5       33.62       35.21      2.15 o
   0  20   5       85.18       89.72      3.17 o
   1  20   5       10.86       12.32      1.04 o
  -3  21   5       29.31       25.10      1.43 o
  -2  21   5       16.78       15.34      1.25 o
  -1  21   5       78.27       86.96      2.84 o
   0  21   5       51.67       49.00      1.97 o
  -8   0   6       50.53       53.31      2.56 o
  -7   0   6       18.81       19.09      1.91 o
  -6   0   6        6.10        5.00      1.22 o
  -5   0   6       55.51       51.81      3.16 o
  -4   0   6        9.28        7.82      1.31 o
  -3   0   6      291.88      268.54      6.73 o
  -2   0   6        8.26       14.71      1.62 o
  -1   0   6      161.83      158.62      4.88 o
   0   0   6      238.66      219.35      7.74 o
   1   0   6      272.01      256.46      3.90 o
   2   0   6        2.56        2.26      0.59 o
   3   0   6        3.73        2.01      0.94 o
   4   0   6       38.30       41.76      2.41 o
  -8   1   6       24.98       24.27      1.44 o
  -7   1   6        4.73        5.13      0.78 o
  -6   1   6        6.98        6.95      0.93 o
  -5   1   6       24.54       27.77      1.55 o
  -4   1   6      103.72      102.91      2.84 o
  -3   1   6        4.44        6.97      0.95 o
  -2   1   6       33.05       39.32      1.81 o
  -1   1   6        0.12        0.89      0.42 o
   0   1   6        5.68        6.47      0.50 o
   1   1   6       10.32        8.77      0.62 o
   2   1   6        8.39        5.82      0.86 o
   3   1   6        4.07        2.21      0.68 o
   4   1   6        6.68        5.08      0.67 o
  -8   2   6       74.55       77.64      4.34 o
  -7   2   6       12.46       10.54      1.03 o
  -6   2   6        0.80        0.42      0.50 o
  -5   2   6      132.54      137.48      3.58 o
  -4   2   6      522.80      503.48      6.59 o
  -3   2   6      475.38      488.36      6.37 o
  -2   2   6       19.84       17.44      1.24 o
  -1   2   6       73.66       75.84      2.38 o
   0   2   6      539.27      514.69      5.18 o
   1   2   6      616.44      645.38      4.74 o
   2   2   6       23.48       33.25      2.68 o
   3   2   6        1.06        0.06      0.53 o
   4   2   6       27.76       29.30      1.39 o
  -8   3   6       32.33       32.35      1.33 o
  -7   3   6        1.98        1.98      0.59 o
  -6   3   6        6.91        5.45      0.84 o
  -5   3   6       20.58       25.43      1.57 o
  -4   3   6      359.74      349.64      5.20 o
  -3   3   6      148.86      144.73      3.97 o
  -2   3   6        0.03       -0.08      0.45 o
  -1   3   6       71.83       70.36      2.48 o
   0   3   6      279.17      294.48      3.89 o
   1   3   6       14.22       11.97      0.70 o
   2   3   6      214.08      220.43      4.54 o
   3   3   6        0.49        0.25      0.50 o
   4   3   6        4.38        3.74      0.55 o
  -8   4   6       11.13       13.63      1.41 o
  -7   4   6       39.48       34.88      1.69 o
  -6   4   6        3.94        5.76      0.93 o
  -5   4   6        0.71        1.44      0.59 o
  -4   4   6      341.48      351.46      5.43 o
  -3   4   6      365.33      357.40      4.36 o
  -2   4   6       12.54       12.90      1.60 o
  -1   4   6       42.45       41.17      1.89 o
   0   4   6      785.90      802.30      7.89 o
   1   4   6      250.08      293.34      4.24 o
   2   4   6      272.53      296.31      4.39 o
   3   4   6       12.32       13.05      1.16 o
   4   4   6       31.68       30.59      1.79 o
  -8   5   6        2.58        1.85      0.70 o
  -7   5   6        1.27        1.00      0.76 o
  -6   5   6       22.45       21.38      1.19 o
  -5   5   6       42.26       39.23      1.52 o
  -4   5   6      131.28      137.00      2.66 o
  -3   5   6        2.60        2.76      0.49 o
  -2   5   6      145.12      135.47      5.79 o
  -1   5   6      160.65      169.98      5.36 o
   0   5   6       86.72       73.55      3.71 o
   1   5   6        5.09        4.62      0.67 o
   2   5   6        8.51        9.43      0.88 o
   3   5   6        0.59        1.05      0.52 o
   4   5   6       12.08       13.39      1.30 o
  -8   6   6        0.16        0.18      0.50 o
  -7   6   6       22.80       22.45      1.29 o
  -6   6   6       19.19       17.33      1.31 o
  -5   6   6        2.87        3.20      0.71 o
  -4   6   6       89.14       88.85      2.94 o
  -3   6   6      349.96      343.50      6.44 o
  -2   6   6      438.95      434.79      6.00 o
  -1   6   6       62.53       55.99      3.14 o
   0   6   6       40.21       37.24      2.72 o
   1   6   6        6.43        6.18      0.74 o
   2   6   6      200.93      211.85      3.63 o
   3   6   6        4.74        5.04      0.95 o
   4   6   6       30.64       31.86      1.83 o
  -8   7   6        0.81        0.54      0.51 o
  -7   7   6        6.05        6.00      0.74 o
  -6   7   6       20.84       21.23      1.42 o
  -5   7   6        6.74        6.22      0.90 o
  -4   7   6        2.23        1.54      0.73 o
  -3   7   6        2.01        3.35      0.68 o
  -2   7   6      444.93      442.21      5.01 o
  -1   7   6      125.27      130.31      4.79 o
   0   7   6      462.75      449.32      9.21 o
   1   7   6        0.48        0.99      1.12 o
   2   7   6       86.19       79.89      2.79 o
   3   7   6       27.18       21.18      1.93 o
   4   7   6        9.23        9.87      0.96 o
  -8   8   6       21.28       21.80      1.45 o
  -7   8   6        1.87        2.28      0.56 o
  -6   8   6       54.52       53.60      2.18 o
  -5   8   6      151.20      162.57      3.90 o
  -4   8   6      756.96      756.59      8.32 o
  -3   8   6      512.72      517.66      6.47 o
  -2   8   6      903.04      900.88      7.06 o
  -1   8   6      107.08      108.24      3.04 o
   0   8   6       11.36        9.92      1.53 o
   1   8   6      174.19      172.73      3.33 o
   2   8   6       61.02       62.45      2.40 o
   3   8   6       67.91       66.87      3.09 o
   4   8   6       11.58        9.93      0.86 o
  -8   9   6        7.78        7.42      0.79 o
  -7   9   6        0.18        0.13      0.42 o
  -6   9   6        9.10        9.48      0.99 o
  -5   9   6        4.53        6.36      0.91 o
  -4   9   6        6.62        6.20      0.91 o
  -3   9   6      447.68      463.59     10.18 o
  -2   9   6      132.50      134.00      3.44 o
  -1   9   6      421.70      413.65      6.02 o
   0   9   6      158.92      163.91      3.82 o
   1   9   6        1.90        2.25      0.52 o
   2   9   6        6.33        5.94      1.67 o
   3   9   6       36.67       36.48      2.08 o
   4   9   6        3.54        4.10      0.61 o
  -7  10   6        8.22        8.81      0.79 o
  -6  10   6        1.79        0.96      0.56 o
  -5  10   6       37.85       40.05      1.93 o
  -4  10   6      389.60      396.55      6.04 o
  -3  10   6      358.69      353.64      5.28 o
  -2  10   6       25.19       21.55      1.45 o
  -1  10   6      189.27      191.23      4.13 o
   0  10   6      338.85      345.69      5.58 o
   1  10   6       70.27       77.03      2.88 o
   2  10   6       47.90       45.49      1.87 o
   3  10   6        0.42       -0.29      0.43 o
  -7  11   6        2.50        1.52      0.43 o
  -6  11   6        0.25       -0.08      0.42 o
  -5  11   6      103.93      106.39      3.01 o
  -4  11   6        4.57        5.53      0.87 o
  -3  11   6        0.47        1.03      0.51 o
  -2  11   6       12.59       12.69      1.12 o
  -1  11   6       23.70       23.21      1.97 o
   0  11   6       41.66       45.37      2.04 o
   1  11   6       12.61       10.83      3.03 o
   2  11   6        0.89        0.42      0.49 o
   3  11   6       12.62       15.14      1.25 o
  -7  12   6        2.15        2.66      0.74 o
  -6  12   6        0.03       -0.06      0.44 o
  -5  12   6        3.26        2.26      1.05 o
  -4  12   6       36.14       39.31      2.94 o
  -3  12   6      360.56      369.47      7.10 o
  -2  12   6      187.41      191.15      6.26 o
  -1  12   6      218.81      215.65      4.32 o
   0  12   6      132.55      137.31      3.44 o
   1  12   6       29.45       28.47      2.82 o
   2  12   6       43.80       41.76      1.31 o
   3  12   6        0.09        0.09      0.35 o
  -7  13   6        2.70        1.78      0.59 o
  -6  13   6       14.33       12.94      1.47 o
  -5  13   6        2.76        2.37      1.04 o
  -4  13   6        1.65        1.09      1.06 o
  -3  13   6        5.33        5.89      1.31 o
  -2  13   6      192.40      195.71      6.34 o
  -1  13   6        0.13       -0.86      0.97 o
   0  13   6        0.04       -0.05      0.53 o
   1  13   6        4.93        5.23      1.11 o
   2  13   6        4.88        3.15      0.61 o
  -7  14   6        0.85        1.09      0.31 o
  -6  14   6       21.62       22.61      1.75 o
  -5  14   6        2.75        2.46      1.02 o
  -4  14   6      100.45      106.47      6.87 o
  -3  14   6      251.56      240.22      6.96 o
  -2  14   6        6.36        6.15      1.39 o
  -1  14   6       22.04       16.83      1.92 o
   0  14   6       88.62       84.90      3.91 o
   1  14   6      143.94      140.13      3.09 o
   2  14   6       25.30       26.99      1.12 o
  -6  15   6       20.82       22.13      1.89 o
  -5  15   6        0.63        0.86      0.54 o
  -4  15   6       27.75       29.86      3.32 o
  -3  15   6        5.98        3.95      1.14 o
  -2  15   6      204.21      207.20      6.30 o
  -1  15   6       12.99       11.93      1.60 o
   0  15   6       47.30       37.55      2.56 o
   1  15   6        1.32        1.45      0.49 o
   2  15   6       16.68       16.43      1.16 o
  -6  16   6       20.43       15.93      1.22 o
  -5  16   6        0.08        0.43      0.58 o
  -4  16   6      127.46      131.95      4.62 o
  -3  16   6       76.01       68.35      3.50 o
  -2  16   6        9.62        8.96      1.44 o
  -1  16   6        1.99        1.78      0.82 o
   0  16   6       68.65       68.86      2.13 o
   1  16   6       97.94       99.65      2.17 o
  -5  17   6       21.61       18.02      2.40 o
  -4  17   6       16.38       16.25      1.59 o
  -3  17   6       19.18       18.75      1.82 o
  -2  17   6        2.20        0.57      0.67 o
  -1  17   6        6.30        8.74      1.23 o
   0  17   6       18.05       20.45      1.10 o
   1  17   6       25.44       26.18      1.57 o
  -5  18   6        4.61        3.72      0.64 o
  -4  18   6       70.73       72.92      2.89 o
  -3  18   6       72.33       76.33      3.19 o
  -2  18   6      154.30      151.72      4.54 o
  -1  18   6       12.45       10.84      1.27 o
   0  18   6        1.90        1.92      0.38 o
  -4  19   6        1.13        1.18      0.42 o
  -3  19   6       53.48       58.75      2.48 o
  -2  19   6       20.48       23.41      1.65 o
  -1  19   6       58.00       63.74      2.56 o
   0  19   6       13.10       14.87      1.11 o
  -3  20   6       26.27       27.95      1.46 o
  -2  20   6       36.11       34.97      1.71 o
  -1  20   6        2.29        1.11      0.42 o
  -8   1   7        0.15       -0.09      0.33 o
  -7   1   7        3.82        4.54      0.74 o
  -6   1   7        2.69        5.12      1.07 o
  -5   1   7      216.31      223.63      4.85 o
  -4   1   7        6.09        7.96      1.00 o
  -3   1   7       38.85       39.70      2.05 o
  -2   1   7      206.52      200.28      4.20 o
  -1   1   7      437.89      455.25      5.00 o
   0   1   7       22.06       14.26      0.82 o
   1   1   7        1.18        1.79      0.48 o
   2   1   7       32.49       34.88      1.87 o
   3   1   7      180.88      184.02      3.43 o
  -8   2   7        2.91        2.67      0.45 o
  -7   2   7        5.32        6.12      0.82 o
  -6   2   7        1.58        1.18      0.58 o
  -5   2   7       25.53       25.50      1.70 o
  -4   2   7       52.95       53.99      2.41 o
  -3   2   7        2.94        2.13      0.66 o
  -2   2   7       13.08       10.17      1.02 o
  -1   2   7        3.59        1.06      0.53 o
   0   2   7       13.00       10.78      0.87 o
   1   2   7       15.20       14.59      1.23 o
   2   2   7        4.19        4.07      1.01 o
   3   2   7       14.17       14.13      0.99 o
  -8   3   7        3.91        3.92      0.81 o
  -7   3   7        2.48        3.18      0.64 o
  -6   3   7       26.93       25.28      1.59 o
  -5   3   7      126.25      128.65      3.63 o
  -4   3   7       52.86       49.60      2.99 o
  -3   3   7      175.61      178.24      6.07 o
  -2   3   7      140.60      133.97      3.40 o
  -1   3   7       81.98       91.76      2.84 o
   0   3   7       57.40       66.23      1.98 o
   1   3   7       21.30       18.75      1.39 o
   2   3   7       85.13       91.33      3.59 o
   3   3   7       34.68       34.17      1.42 o
  -8   4   7        0.13       -0.09      0.46 o
  -7   4   7       39.46       38.84      1.65 o
  -6   4   7       84.96       86.15      2.79 o
  -5   4   7        2.24        2.37      0.68 o
  -4   4   7      106.66      114.99      3.39 o
  -3   4   7       38.74       39.88      2.97 o
  -2   4   7        9.32        8.51      0.94 o
  -1   4   7       81.66       84.48      2.69 o
   0   4   7       24.31       20.05      1.47 o
   1   4   7       11.59       12.17      1.18 o
   2   4   7       16.47       15.64      0.98 o
   3   4   7        0.32        0.64      0.34 o
  -8   5   7        0.84        0.83      0.48 o
  -7   5   7       17.73       21.28      1.94 o
  -6   5   7      346.69      356.08      5.40 o
  -5   5   7      128.09      139.38      2.86 o
  -4   5   7      378.77      373.63      5.94 o
  -3   5   7      242.25      251.80      7.14 o
  -2   5   7      879.95      875.11     12.85 o
  -1   5   7      302.17      311.61      7.75 o
   0   5   7      597.19      593.80      7.39 o
   1   5   7       45.58       41.64      2.02 o
   2   5   7       35.10       38.15      1.42 o
   3   5   7      106.42      106.86      5.63 o
  -8   6   7        2.44        3.11      0.66 o
  -7   6   7        4.09        4.17      0.97 o
  -6   6   7        0.56        1.48      0.65 o
  -5   6   7      106.98      122.23      8.81 o
  -4   6   7      426.19      434.42      9.51 o
  -3   6   7        8.86       10.43      1.11 o
  -2   6   7       77.05       78.30      3.90 o
  -1   6   7       13.76       18.30      1.99 o
   0   6   7       80.38       89.31      2.92 o
   1   6   7       90.35       91.17      2.87 o
   2   6   7       12.86       13.28      0.85 o
   3   6   7        1.53        1.21      0.51 o
  -8   7   7        8.26        6.50      0.77 o
  -7   7   7        8.91       11.64      1.39 o
  -6   7   7      233.27      251.24      5.13 o
  -5   7   7      356.80      374.90      7.28 o
  -4   7   7       61.38       62.14      3.57 o
  -3   7   7       17.11       17.77      1.42 o
  -2   7   7      556.27      551.25     10.16 o
  -1   7   7       94.93       92.37      4.25 o
   0   7   7      139.29      142.80      3.64 o
   1   7   7       19.42       17.40      1.28 o
   2   7   7       70.71       72.07      1.74 o
   3   7   7      163.47      156.52      3.36 o
  -7   8   7        1.43        1.86      0.70 o
  -6   8   7        3.99        4.92      0.80 o
  -5   8   7       31.51       33.67      1.83 o
  -4   8   7        6.80        8.19      1.35 o
  -3   8   7       14.39       16.97      1.05 o
  -2   8   7      231.03      231.43      6.52 o
  -1   8   7       36.91       34.43      2.60 o
   0   8   7        2.03        2.90      1.15 o
   1   8   7        5.29        4.24      0.71 o
   2   8   7       21.78       24.82      1.27 o
  -7   9   7        0.14       -0.25      0.50 o
  -6   9   7       47.98       48.40      2.38 o
  -5   9   7      100.93      102.66      4.84 o
  -4   9   7       29.03       28.13      1.59 o
  -3   9   7       48.19       45.48      2.02 o
  -2   9   7       21.84       22.66      1.44 o
  -1   9   7       48.79       43.54      2.87 o
   0   9   7        7.64       10.83      1.13 o
   1   9   7        0.01        0.47      0.55 o
   2   9   7       43.71       42.26      1.48 o
  -7  10   7       19.50       17.00      1.25 o
  -6  10   7       19.34       18.52      2.49 o
  -5  10   7        9.18       10.41      0.91 o
  -4  10   7       69.01       72.36      2.38 o
  -3  10   7        3.68        3.17      0.66 o
  -2  10   7      268.23      273.49      7.55 o
  -1  10   7        0.95        2.11      0.53 o
   0  10   7       10.92       10.14      1.49 o
   1  10   7        2.44        1.85      0.87 o
   2  10   7        1.34        1.69      0.60 o
  -6  11   7       73.57       80.27      2.62 o
  -5  11   7       36.17       35.28      1.58 o
  -4  11   7        3.31        4.22      0.54 o
  -3  11   7      306.73      313.00      4.99 o
  -2  11   7       25.75       25.58      1.47 o
  -1  11   7       84.58       82.29      2.51 o
   0  11   7       84.13       90.03      3.81 o
   1  11   7       15.72       14.12      1.49 o
  -7  12   7        8.98        7.72      0.81 o
  -4  12   7       79.89       80.91      3.78 o
  -3  12   7       99.27       95.23      2.64 o
  -2  12   7        2.05        1.25      0.50 o
  -1  12   7        8.33        7.41      0.79 o
   0  12   7        0.10        1.26      0.92 o
   1  12   7      109.86      124.94      3.79 o
  -6  13   7       24.25       24.99      1.72 o
  -5  13   7      120.10      115.98      4.13 o
  -4  13   7        0.73       -0.13      0.61 o
  -3  13   7       48.57       41.88      2.69 o
  -2  13   7       24.51       26.96      2.13 o
  -1  13   7       55.81       56.31      1.89 o
   0  13   7       49.32       51.10      3.34 o
   1  13   7        9.82       10.27      1.11 o
  -6  14   7        0.03        0.08      0.39 o
  -5  14   7        5.36        6.60      1.08 o
  -4  14   7       83.98       82.17      3.49 o
  -3  14   7       21.52       19.67      1.82 o
  -2  14   7        0.07       -0.31      0.61 o
  -1  14   7       48.68       47.70      2.56 o
   0  14   7        7.12        8.47      0.91 o
   1  14   7       25.53       24.97      1.40 o
  -5  15   7      104.43      101.19      3.30 o
  -4  15   7       19.57       17.97      1.62 o
  -3  15   7       25.48       21.74      1.80 o
  -2  15   7       14.43       13.47      1.43 o
  -1  15   7      131.31      134.87      3.99 o
   0  15   7       29.42       28.39      1.15 o
  -5  16   7        5.71        7.18      0.87 o
  -4  16   7      146.36      142.64      3.98 o
  -3  16   7       11.72       12.62      1.31 o
  -2  16   7       43.81       39.67      2.18 o
  -1  16   7        2.02        2.16      0.91 o
   0  16   7        8.85        7.42      0.55 o
  -4  17   7        2.66        3.92      0.71 o
  -3  17   7        0.03        0.21      0.45 o
  -2  17   7       44.30       36.23      1.90 o
  -1  17   7       39.45       41.70      2.04 o
  -3  18   7        9.45       10.65      0.94 o
  -2  18   7        5.13        3.58      0.58 o
  -7   0   8       84.48       82.98      3.25 o
  -6   0   8       26.88       26.72      2.23 o
  -5   0   8       34.80       40.41      2.88 o
  -4   0   8       15.68       15.69      1.88 o
  -3   0   8       51.56       59.50      3.33 o
  -2   0   8        1.16        1.41      0.89 o
  -1   0   8      101.88      101.72      4.20 o
   0   0   8       64.80       65.76      3.25 o
   2   0   8      212.84      229.48      4.92 o
  -7   1   8        6.98        7.50      0.77 o
  -6   1   8       10.78       13.18      1.15 o
  -5   1   8       18.35       18.76      1.54 o
  -4   1   8        1.20       -0.04      0.88 o
  -3   1   8       42.05       41.55      1.98 o
  -2   1   8       59.43       55.81      2.26 o
  -1   1   8        0.71        0.61      0.51 o
   0   1   8        0.50        0.45      0.34 o
   2   1   8        1.85        2.80      0.47 o
  -7   2   8       29.09       29.17      1.34 o
  -6   2   8       28.41       28.87      1.61 o
  -5   2   8      121.81      134.61      3.61 o
  -4   2   8      153.38      160.42      5.81 o
  -3   2   8      118.53      122.77      3.33 o
  -2   2   8       48.05       47.69      2.08 o
  -1   2   8        1.04        0.64      0.39 o
   0   2   8       24.99       29.53      1.22 o
   1   2   8      179.14      181.70      5.32 o
   2   2   8       81.12       87.17      2.10 o
  -7   3   8        6.07        5.18      0.61 o
  -6   3   8      215.08      222.87     11.03 o
  -5   3   8        4.12        4.79      0.83 o
  -4   3   8        3.87        4.35      1.23 o
  -3   3   8       15.88       17.24      1.31 o
  -2   3   8      151.68      142.73      2.72 o
  -1   3   8       50.46       46.76      1.57 o
   0   3   8        6.39        4.36      0.71 o
   1   3   8        0.91        0.28      0.58 o
   2   3   8        0.36        0.34      0.26 o
  -7   4   8       81.88       91.90      3.42 o
  -6   4   8       64.18       65.02      2.51 o
  -5   4   8       17.48       16.87      1.96 o
  -4   4   8      183.20      191.93      3.48 o
  -3   4   8       92.36       94.31      2.81 o
  -2   4   8        2.16        3.02      0.62 o
  -1   4   8       38.67       35.38      2.73 o
   0   4   8       73.55       78.10      2.47 o
   1   4   8      111.96      117.15      2.73 o
   2   4   8       33.06       33.81      1.19 o
  -7   5   8       35.32       36.65      2.15 o
  -6   5   8       52.39       54.27      3.07 o
  -5   5   8       17.30       18.39      2.02 o
  -4   5   8       23.08       25.14      1.24 o
  -3   5   8        0.02       -0.21      0.74 o
  -2   5   8        6.82        3.05      1.03 o
  -1   5   8       55.53       54.55      3.16 o
   0   5   8       24.68       26.56      1.49 o
   1   5   8       47.82       51.01      1.46 o
   2   5   8        7.47        9.28      0.89 o
  -7   6   8       76.65       77.98      2.96 o
  -6   6   8        0.85        1.85      0.86 o
  -5   6   8       26.49       28.55      2.37 o
  -4   6   8      382.47      399.02      6.01 o
  -3   6   8      152.84      153.55      5.29 o
  -2   6   8       27.44       30.88      2.43 o
  -1   6   8        1.24        1.58      0.62 o
   0   6   8       91.13       86.47      2.56 o
   1   6   8      150.32      145.71      2.31 o
  -7   7   8        0.52        0.45      0.43 o
  -6   7   8       35.39       36.48      2.36 o
  -5   7   8        2.78        2.39      0.62 o
  -4   7   8        0.31        1.35      0.92 o
  -3   7   8       25.14       26.75      2.25 o
  -2   7   8       82.59       86.38      3.88 o
  -1   7   8        0.43        0.67      1.23 o
   0   7   8        2.28        4.25      0.54 o
   1   7   8        1.59        1.31      0.37 o
  -7   8   8       12.73       12.38      1.04 o
  -6   8   8       40.18       38.80      2.20 o
  -5   8   8      115.96      117.35      2.91 o
  -4   8   8      490.18      516.76      8.89 o
  -3   8   8      121.22      119.83      4.42 o
  -2   8   8      277.58      274.62      6.69 o
  -1   8   8        0.14        0.64      0.62 o
   0   8   8       70.47       70.08      2.04 o
   1   8   8      202.63      206.00      6.23 o
  -6   9   8        2.50        2.99      0.39 o
  -5   9   8       25.54       24.71      1.25 o
  -4   9   8        4.88        5.58      1.04 o
  -3   9   8        2.41        1.24      0.67 o
  -2   9   8       13.12       13.52      1.54 o
  -1   9   8       42.13       41.88      1.78 o
   0   9   8       12.39       11.46      1.33 o
   1   9   8        0.87       -0.23      0.58 o
  -6  10   8       12.72       11.20      0.67 o
  -5  10   8        0.34        0.06      0.65 o
  -4  10   8        0.44        2.04      1.67 o
  -3  10   8       10.98       10.77      1.32 o
  -2  10   8       26.34       29.22      2.04 o
  -1  10   8       40.05       48.72      2.50 o
   0  10   8       85.38       91.91      3.21 o
   1  10   8       95.63      101.64      2.76 o
  -6  11   8        3.99        2.23      0.49 o
  -5  11   8        0.42        0.32      0.33 o
  -4  11   8       45.77       44.48      1.56 o
  -3  11   8       35.77       35.93      2.05 o
  -2  11   8       19.39       19.54      1.57 o
  -1  11   8       44.85       51.01      2.55 o
   0  11   8       11.16       11.00      1.16 o
  -5  12   8       28.18       25.76      1.58 o
  -4  12   8        8.34        7.29      0.95 o
  -3  12   8       90.26       90.87      3.27 o
  -2  12   8       23.29       22.98      1.52 o
  -1  12   8        6.73       10.47      1.27 o
   0  12   8       22.30       23.21      1.47 o
  -5  13   8       30.97       29.16      1.51 o
  -4  13   8        2.61        2.29      0.63 o
  -3  13   8       14.94       14.85      1.21 o
  -1  13   8        0.10        1.08      0.69 o
   0  13   8        1.58        0.47      0.43 o
  -4  14   8        1.76        1.29      0.42 o
  -3  14   8       23.86       22.52      1.33 o
  -2  14   8       40.76       40.11      1.94 o
  -1  14   8       29.57       31.50      1.58 o
  -2  15   8        7.81       11.56      1.00 o
  -7   1   9       44.31       42.48      2.69 o
  -6   1   9       51.92       51.61      1.70 o
  -5   1   9        5.56        6.94      0.76 o
  -4   1   9       82.29       80.23      2.42 o
  -3   1   9        2.60        1.35      0.49 o
  -2   1   9       22.74       25.61      1.35 o
  -1   1   9       96.73       88.81      2.26 o
  -7   2   9        1.86        2.58      0.54 o
  -6   2   9       23.42       23.99      1.16 o
  -5   2   9        1.53        2.00      0.51 o
  -4   2   9       12.63       11.00      0.95 o
  -3   2   9      106.87      104.19      3.28 o
  -2   2   9        3.66        3.37      0.58 o
  -1   2   9        0.01        0.62      0.54 o
   0   2   9       13.78       14.17      1.31 o
  -7   3   9        1.11        1.91      0.50 o
  -6   3   9       47.66       50.12      1.80 o
  -5   3   9       41.56       45.11      1.67 o
  -4   3   9        2.09        1.73      0.49 o
  -3   3   9        0.45        0.55      0.38 o
  -2   3   9       31.45       29.79      1.37 o
  -1   3   9      318.73      322.95      6.36 o
   0   3   9      141.85      148.66      3.93 o
  -6   4   9       27.72       24.72      1.72 o
  -5   4   9        7.41        7.42      0.70 o
  -4   4   9        2.95        2.00      0.46 o
  -3   4   9        0.76        0.98      0.65 o
  -2   4   9        2.71        0.35      0.64 o
  -1   4   9        1.14        1.01      0.42 o
   0   4   9        0.04       -0.44      0.44 o
  -6   5   9      144.26      149.03      3.77 o
  -5   5   9       49.71       50.46      2.53 o
  -4   5   9        4.54        4.90      1.02 o
  -3   5   9        8.32        8.58      1.24 o
  -2   5   9       61.34       59.06      1.83 o
  -1   5   9      196.40      188.94      3.07 o
   0   5   9       65.57       61.22      1.58 o
  -6   6   9       16.62       16.57      1.24 o
  -5   6   9        0.24        0.10      0.52 o
  -4   6   9       40.05       36.81      2.23 o
  -3   6   9        7.01        7.16      0.72 o
  -2   6   9        8.28        8.04      0.77 o
  -1   6   9       17.62       19.39      0.81 o
   0   6   9        6.79        7.24      0.75 o
  -6   7   9       34.03       33.06      1.55 o
  -5   7   9       22.73       23.54      1.60 o
  -4   7   9        0.13        0.36      0.50 o
  -3   7   9        1.94        2.25      0.83 o
  -2   7   9      104.62      101.48      2.32 o
  -1   7   9       66.82       68.48      2.40 o
  -5   8   9        3.24        2.74      0.61 o
  -4   8   9        0.87        0.75      0.48 o
  -3   8   9       50.65       53.39      1.65 o
  -2   8   9        9.65        9.97      0.77 o
  -1   8   9        7.04        7.80      0.87 o
  -5   9   9       80.56       74.48      2.25 o
  -4   9   9       95.97       92.89      2.87 o
  -3   9   9       24.30       25.96      1.50 o
  -2   9   9       31.05       32.12      1.27 o
  -1   9   9      134.38      134.80      3.08 o
  -4  10   9       36.10       30.75      1.48 o
  -3  10   9        5.45        7.34      1.05 o
  -2  10   9        3.71        3.03      0.43 o
  -1  10   9        0.01        0.04      0.39 o
  -3  11   9        6.18        5.59      0.72 o
  -2  11   9       67.83       69.35      2.11 o
  -4   0  10        5.17        4.55      0.65 o
  -3   0  10      117.87      114.53      2.82 o
  -5   1  10        1.36        0.81      0.37 o
  -4   1  10        3.92        3.15      0.69 o
  -3   1  10       12.20       11.44      0.97 o
  -5   2  10        0.03       -0.25      0.34 o
  -4   2  10       21.97       19.04      1.27 o
  -3   2  10      113.34      103.18      2.85 o
  -5   3  10        0.82        1.34      0.42 o
  -4   3  10        1.12        0.67      0.43 o
  -3   3  10       12.61       13.02      1.06 o
  -4   4  10       24.98       24.74      1.39 o
  -3   4  10      129.68      121.49      3.02 o
  -4   5  10        0.44       -0.02      0.35 o
  -3   5  10        0.77        0.73      0.40 o
 
